# Supplementary material for: The E3 ubiquitin ligase HECTD1 contributes to cell proliferation through an effect on mitosis
Source: Sci Rep. 2022 Aug 1;12:13160. doi: 10.1038/s41598-022-16965-y (PMC9343455; doi:10.1038/s41598-022-16965-y)
Supplement: Supplementary file 1 — Supplementary Information 1. [file 41598_2022_16965_MOESM1_ESM.xlsx]

## Sheet: 772 Identified proteins
SUPPLEMENTARY TABLE 1
	Peptide Thresholds: 95.0% minimum
	Protein Thresholds: 99.9% minimum and 2 peptides minimum
	Peptide FDR: 1.2% (Prophet)
				Exclusive Unique Peptide Count
				IgG IP RO3306 Block	HECTD1 IP RO3306 Block	HECTD1 IP 20min release from RO3306 Block
#	Identified Proteins (772/1189)	Accession Number	Molecular Weight	Sample 1	Sample 2	Sample 3
1	HECT domain containing 1, isoform CRA_a OS=Homo sapiens GN=HECTD1 PE=4 SV=1	D3DS86_HUMAN	289 kDa	0	72	57
2	Cytoskeleton associated protein 2 OS=Homo sapiens GN=CKAP2 PE=2 SV=1	B2RMQ4_HUMAN	77 kDa	0	21	18
3	2-oxoglutarate dehydrogenase, mitochondrial OS=Homo sapiens GN=OGDH PE=1 SV=3	ODO1_HUMAN (+1)	116 kDa	0	36	24
4	Dihydrolipoyllysine-residue succinyltransferase component of 2-oxoglutarate dehydrogenase complex, mitochondrial OS=Homo sapiens GN=DLST PE=1 SV=4	ODO2_HUMAN	49 kDa	0	9	15
5	ATP-dependent RNA helicase A OS=Homo sapiens GN=DHX9 PE=1 SV=4	DHX9_HUMAN (+1)	141 kDa	6	25	20
6	Lipoamide acyltransferase component of branched-chain alpha-keto acid dehydrogenase complex, mitochondrial OS=Homo sapiens GN=DBT PE=1 SV=3	ODB2_HUMAN	53 kDa	0	15	22
7	60S ribosomal protein L4 OS=Homo sapiens GN=RPL4 PE=1 SV=5	RL4_HUMAN (+2)	48 kDa	1	12	16
8	Putative ATP-dependent RNA helicase DHX30 OS=Homo sapiens GN=DHX30 PE=1 SV=1	DHX30_HUMAN (+1)	134 kDa	3	27	22
9	Nucleolin OS=Homo sapiens GN=NCL PE=1 SV=3	NUCL_HUMAN (+2)	77 kDa	3	20	11
10	Up-regulator of cell proliferation OS=Homo sapiens GN=URGCP PE=1 SV=2	URGCP_HUMAN	105 kDa	0	30	19
11	Nucleolar RNA helicase 2 OS=Homo sapiens GN=DDX21 PE=1 SV=5	DDX21_HUMAN	87 kDa	1	21	19
12	60S ribosomal protein L7 OS=Homo sapiens GN=RPL7 PE=1 SV=1	RL7_HUMAN	29 kDa	1	8	9
13	60S ribosomal protein L6 OS=Homo sapiens GN=RPL6 PE=2 SV=1	Q8N5Z7_HUMAN (+2)	33 kDa	0	11	10
14	Heterogeneous nuclear ribonucleoprotein M OS=Homo sapiens GN=HNRNPM PE=1 SV=3	HNRPM_HUMAN (+1)	78 kDa	4	22	12
15	Kinesin-like protein KIF2A OS=Homo sapiens GN=KIF2A PE=1 SV=3	KIF2A_HUMAN (+2)	80 kDa	1	12	11
16	Nucleophosmin OS=Homo sapiens GN=NPM1 PE=1 SV=2	NPM_HUMAN	33 kDa	1	7	5
17	X-ray repair cross-complementing protein 5 OS=Homo sapiens GN=XRCC5 PE=1 SV=3	XRCC5_HUMAN	83 kDa	0	18	13
18	DNA-dependent protein kinase catalytic subunit OS=Homo sapiens GN=PRKDC PE=1 SV=3	PRKDC_HUMAN	469 kDa	2	55	33
19	60S ribosomal protein L7a OS=Homo sapiens GN=RPL7A PE=1 SV=2	RL7A_HUMAN (+13)	30 kDa	2	11	12
20	Putative ribosomal RNA methyltransferase NOP2 OS=Homo sapiens GN=NOP2 PE=1 SV=2	NOP2_HUMAN (+1)	89 kDa	0	17	19
21	Dihydrolipoyllysine-residue acetyltransferase component of pyruvate dehydrogenase complex, mitochondrial OS=Homo sapiens GN=DLAT PE=1 SV=3	ODP2_HUMAN (+2)	69 kDa	0	16	10
22	Ribosomal protein L5 OS=Homo sapiens GN=RPL5 PE=2 SV=1	A2RUM7_HUMAN (+1)	34 kDa	1	12	9
23	N-acetyltransferase 10 OS=Homo sapiens GN=NAT10 PE=1 SV=2	NAT10_HUMAN	116 kDa	1	20	19
24	Probable ATP-dependent RNA helicase DDX5 OS=Homo sapiens GN=DDX5 PE=1 SV=1	DDX5_HUMAN (+4)	69 kDa	3	14	16
25	60S ribosomal protein L13 OS=Homo sapiens GN=RPL13 PE=2 SV=1	A8K4C8_HUMAN (+2)	24 kDa	0	5	7
26	Myb-binding protein 1A OS=Homo sapiens GN=MYBBP1A PE=1 SV=2	MBB1A_HUMAN	149 kDa	0	20	15
27	X-ray repair cross-complementing protein 6 OS=Homo sapiens GN=XRCC6 PE=1 SV=2	XRCC6_HUMAN	70 kDa	3	20	14
28	BTB/POZ domain-containing protein 10 OS=Homo sapiens GN=BTBD10 PE=1 SV=2	BTBDA_HUMAN (+6)	54 kDa	0	9	9
29	NF-kappaB repressing factor OS=Homo sapiens GN=NRF PE=2 SV=1	A3F769_HUMAN (+2)	78 kDa	1	10	12
30	60S ribosomal protein L18 OS=Homo sapiens GN=RPL18 PE=1 SV=2	RL18_HUMAN (+4)	22 kDa	0	4	4
31	Dihydrolipoyl dehydrogenase OS=Homo sapiens PE=2 SV=1	B4DFL1_HUMAN (+1)	49 kDa	0	8	12
32	60S ribosomal protein L13a OS=Homo sapiens GN=RPL13A PE=1 SV=2	RL13A_HUMAN (+6)	24 kDa	0	1	3
33	La-related protein 4 OS=Homo sapiens GN=LARP4 PE=1 SV=3	LARP4_HUMAN	81 kDa	0	13	9
34	General transcription factor 3C polypeptide 1 OS=Homo sapiens GN=GTF3C1 PE=1 SV=4	TF3C1_HUMAN	239 kDa	0	27	29
35	Mitochondrial PDHA1 OS=Homo sapiens GN=PDHA1 PE=2 SV=1	A5YVE9_HUMAN (+3)	48 kDa	0	11	5
36	Protein flightless-1 homolog OS=Homo sapiens GN=FLII PE=1 SV=2	FLII_HUMAN	145 kDa	0	17	12
37	Coatomer subunit alpha OS=Homo sapiens GN=COPA PE=1 SV=2	COPA_HUMAN	138 kDa	0	17	8
38	Phosphoinositide-3-kinase, regulatory subunit 4 OS=Homo sapiens GN=PIK3R4 PE=2 SV=1	A0JP11_HUMAN (+2)	153 kDa	0	20	14
39	DEAD box polypeptide 17 isoform p82 variant (Fragment) OS=Homo sapiens PE=2 SV=1	Q59F66_HUMAN	81 kDa	1	9	10
40	Heterogeneous nuclear ribonucleoprotein U OS=Homo sapiens GN=HNRNPU PE=1 SV=6	HNRPU_HUMAN (+9)	91 kDa	1	7	8
41	U5 small nuclear ribonucleoprotein 200 kDa helicase OS=Homo sapiens GN=SNRNP200 PE=1 SV=2	U520_HUMAN	245 kDa	1	11	23
42	Protein RRP5 homolog OS=Homo sapiens GN=PDCD11 PE=1 SV=3	RRP5_HUMAN	209 kDa	0	24	20
43	DNA topoisomerase 2 OS=Homo sapiens GN=TOP2A PE=3 SV=1	C9JGD1_HUMAN (+1)	177 kDa	0	24	8
44	Pyruvate dehydrogenase E1 component subunit beta, mitochondrial OS=Homo sapiens GN=PDHB PE=1 SV=3	ODPB_HUMAN (+1)	39 kDa	0	10	4
45	Nucleolar GTP-binding protein 1 OS=Homo sapiens GN=GTPBP4 PE=1 SV=3	NOG1_HUMAN (+4)	74 kDa	0	12	9
46	Polymerase delta-interacting protein 3 OS=Homo sapiens GN=POLDIP3 PE=1 SV=2	PDIP3_HUMAN (+1)	46 kDa	0	14	12
47	40S ribosomal protein S8 OS=Homo sapiens GN=RPS8 PE=1 SV=2	RS8_HUMAN (+9)	24 kDa	2	7	8
48	Ribosomal protein S3A OS=Homo sapiens GN=RPS3A PE=2 SV=1	Q6NXR8_HUMAN (+3)	30 kDa	1	7	7
49	BTB/POZ domain-containing protein KCTD20 OS=Homo sapiens GN=KCTD20 PE=1 SV=1	KCD20_HUMAN	47 kDa	0	7	9
50	FACT complex subunit SPT16 OS=Homo sapiens GN=SUPT16H PE=1 SV=1	SP16H_HUMAN	120 kDa	2	15	8
51	Cytosolic carboxypeptidase 1 OS=Homo sapiens GN=AGTPBP1 PE=1 SV=3	CBPC1_HUMAN	138 kDa	0	16	5
52	Leucine-rich repeat flightless-interacting protein 1 OS=Homo sapiens GN=LRRFIP1 PE=1 SV=2	LRRF1_HUMAN	89 kDa	0	13	6
53	Cell division cycle 5-like protein OS=Homo sapiens GN=CDC5L PE=1 SV=2	CDC5L_HUMAN (+3)	92 kDa	1	18	11
54	Centrosomal protein of 170 kDa OS=Homo sapiens GN=CEP170 PE=1 SV=1	CE170_HUMAN	175 kDa	0	22	5
55	Nuclear receptor-binding factor 2 OS=Homo sapiens GN=NRBF2 PE=1 SV=1	NRBF2_HUMAN	32 kDa	0	11	6
56	Baculoviral IAP repeat-containing protein 6 OS=Homo sapiens GN=BIRC6 PE=1 SV=2	BIRC6_HUMAN	530 kDa	0	16	13
57	Pre-mRNA-processing factor 19 OS=Homo sapiens GN=PRPF19 PE=1 SV=1	PRP19_HUMAN	55 kDa	0	6	9
58	Antigen KI-67 OS=Homo sapiens GN=MKI67 PE=1 SV=2	KI67_HUMAN	359 kDa	0	21	5
59	Ribonuclease 3 OS=Homo sapiens GN=DROSHA PE=1 SV=2	RNC_HUMAN (+4)	159 kDa	0	8	7
60	Microprocessor complex subunit DGCR8 OS=Homo sapiens GN=DGCR8 PE=1 SV=1	DGCR8_HUMAN	86 kDa	0	11	7
61	2-oxoglutarate dehydrogenase-like, mitochondrial OS=Homo sapiens GN=OGDHL PE=2 SV=3	OGDHL_HUMAN	114 kDa	0	14	5
62	Uncharacterized protein OS=Homo sapiens GN=SRPK2 PE=4 SV=1	C9JQJ0_HUMAN (+1)	79 kDa	0	11	7
63	ATP-dependent RNA helicase DDX18 OS=Homo sapiens GN=DDX18 PE=1 SV=2	DDX18_HUMAN	75 kDa	0	9	12
64	Insulin-like growth factor 2 mRNA-binding protein 1 OS=Homo sapiens GN=IGF2BP1 PE=1 SV=2	IF2B1_HUMAN (+2)	63 kDa	1	9	10
65	RNA-binding protein 28 OS=Homo sapiens GN=RBM28 PE=1 SV=3	RBM28_HUMAN	86 kDa	0	12	14
66	Nuclear valosin-containing protein-like OS=Homo sapiens GN=NVL PE=1 SV=1	NVL_HUMAN (+1)	95 kDa	0	12	18
67	Ribosomal protein L27a OS=Homo sapiens GN=RPL27A PE=2 SV=1	Q6NZ52_HUMAN (+2)	16 kDa	0	3	3
68	Topoisomerase (DNA) I OS=Homo sapiens GN=TOP1 PE=2 SV=1	B9EG90_HUMAN (+1)	91 kDa	0	8	10
69	Uncharacterized protein OS=Homo sapiens GN=PIK3C3 PE=4 SV=1	A8MYT4_HUMAN (+1)	102 kDa	0	10	12
70	60S ribosomal protein L8 OS=Homo sapiens GN=RPL8 PE=1 SV=2	RL8_HUMAN (+6)	28 kDa	1	3	3
71	60S ribosomal protein L12 OS=Homo sapiens GN=RPL12 PE=1 SV=1	RL12_HUMAN (+6)	18 kDa	0	6	5
72	Aspartyl-tRNA synthetase, cytoplasmic OS=Homo sapiens GN=DARS PE=1 SV=2	SYDC_HUMAN	57 kDa	0	13	9
73	RSL1D1 protein (Fragment) OS=Homo sapiens GN=RSL1D1 PE=2 SV=1	Q32Q62_HUMAN (+2)	52 kDa	0	10	11
74	Leucyl-tRNA synthetase, cytoplasmic OS=Homo sapiens GN=LARS PE=1 SV=2	SYLC_HUMAN (+2)	134 kDa	2	16	10
75	Periodic tryptophan protein 2 homolog OS=Homo sapiens GN=PWP2 PE=1 SV=2	PWP2_HUMAN	102 kDa	0	9	7
76	Ribosomal RNA processing protein 1 homolog B OS=Homo sapiens GN=RRP1B PE=1 SV=3	RRP1B_HUMAN (+1)	84 kDa	0	9	9
77	Exosome component 10 OS=Homo sapiens GN=EXOSC10 PE=1 SV=2	EXOSX_HUMAN	101 kDa	0	11	13
78	cDNA, FLJ92633, highly similar to Homo sapiens CCAAT-box-binding transcription factor (CBF2), mRNA OS=Homo sapiens PE=2 SV=1	B2R5U7_HUMAN	114 kDa	0	13	13
79	Centromere protein F OS=Homo sapiens GN=CENPF PE=1 SV=2	CENPF_HUMAN	368 kDa	0	38	1
80	Nucleolar protein 56 OS=Homo sapiens GN=NOP56 PE=1 SV=4	NOP56_HUMAN	66 kDa	0	12	11
81	Protein LYRIC OS=Homo sapiens GN=MTDH PE=1 SV=2	LYRIC_HUMAN	64 kDa	0	16	9
82	60S ribosomal protein L18a OS=Homo sapiens GN=RPL18A PE=1 SV=2	RL18A_HUMAN (+7)	21 kDa	0	4	2
83	Tubulin beta-2C chain OS=Homo sapiens GN=TUBB2C PE=1 SV=1	TBB2C_HUMAN (+10)	50 kDa	2	12	7
84	p180/ribosome receptor OS=Homo sapiens GN=RRBP1 PE=2 SV=1	A7BI36_HUMAN (+1)	166 kDa	0	18	14
85	RNA-binding protein 34 OS=Homo sapiens GN=RBM34 PE=1 SV=2	RBM34_HUMAN	49 kDa	0	12	17
86	Cytoskeleton-associated protein 5 OS=Homo sapiens GN=CKAP5 PE=1 SV=3	CKAP5_HUMAN	226 kDa	1	15	15
87	60S ribosomal protein L19 OS=Homo sapiens GN=RPL19 PE=1 SV=1	RL19_HUMAN (+10)	23 kDa	0	2	2
88	Pre-mRNA-processing-splicing factor 8 OS=Homo sapiens GN=PRPF8 PE=1 SV=2	PRP8_HUMAN (+5)	274 kDa	0	7	18
89	MYO5A variant protein OS=Homo sapiens PE=2 SV=1	A8CDT9_HUMAN (+2)	212 kDa	0	17	10
90	Uncharacterized protein OS=Homo sapiens GN=RPL26 PE=3 SV=1	A6NE05_HUMAN (+15)	18 kDa	0	2	3
91	Putative ATP-dependent RNA helicase DHX57 OS=Homo sapiens GN=DHX57 PE=1 SV=2	DHX57_HUMAN	156 kDa	0	12	9
92	RPL14 protein OS=Homo sapiens GN=RPL14 PE=2 SV=1	Q6IPH7_HUMAN	24 kDa	0	5	5
93	Regulator of nonsense transcripts 1 OS=Homo sapiens GN=UPF1 PE=1 SV=2	RENT1_HUMAN (+4)	124 kDa	1	12	12
94	SWI/SNF-related matrix-associated actin-dependent regulator of chromatin subfamily A member 5 OS=Homo sapiens GN=SMARCA5 PE=1 SV=1	SMCA5_HUMAN (+2)	122 kDa	0	14	13
95	Uncharacterized protein OS=Homo sapiens GN=WDR36 PE=4 SV=1	D6RAY5_HUMAN (+1)	105 kDa	0	5	7
96	Ribosomal protein S2 OS=Homo sapiens GN=RPS2 PE=2 SV=1	Q3KQT6_HUMAN (+1)	31 kDa	1	6	8
97	General transcription factor 3C polypeptide 4 OS=Homo sapiens GN=GTF3C4 PE=1 SV=2	TF3C4_HUMAN	92 kDa	0	12	6
98	Guanine nucleotide-binding protein-like 3 OS=Homo sapiens GN=GNL3 PE=1 SV=2	GNL3_HUMAN	62 kDa	0	8	9
99	Ribosome biogenesis protein BMS1 homolog OS=Homo sapiens GN=BMS1 PE=1 SV=1	BMS1_HUMAN	146 kDa	0	11	8
100	Putative rRNA methyltransferase 3 OS=Homo sapiens GN=FTSJ3 PE=1 SV=2	RRMJ3_HUMAN	97 kDa	0	10	10
101	Pyruvate dehydrogenase protein X component, mitochondrial OS=Homo sapiens GN=PDHX PE=1 SV=3	ODPX_HUMAN (+1)	54 kDa	0	10	9
102	RNA-binding protein 14 OS=Homo sapiens GN=RBM14 PE=1 SV=2	RBM14_HUMAN (+1)	69 kDa	2	14	13
103	YB1 OS=Cavia porcellus GN=YB1 PE=2 SV=1	B5ABI3_CAVPO	36 kDa	0	11	8
104	Probable ATP-dependent RNA helicase YTHDC2 OS=Homo sapiens GN=YTHDC2 PE=1 SV=2	YTDC2_HUMAN	160 kDa	0	16	8
105	General transcription factor 3C polypeptide 3 OS=Homo sapiens GN=GTF3C3 PE=1 SV=1	TF3C3_HUMAN (+1)	101 kDa	1	11	9
106	DNA-directed RNA polymerase OS=Homo sapiens GN=POLR1A PE=2 SV=1	B7ZKR9_HUMAN (+2)	195 kDa	0	12	15
107	2-oxoisovalerate dehydrogenase subunit alpha, mitochondrial OS=Homo sapiens GN=BCKDHA PE=1 SV=2	ODBA_HUMAN (+3)	50 kDa	0	9	8
108	Nuclear fragile X mental retardation protein interacting protein 2 OS=Homo sapiens GN=NUFIP2 PE=2 SV=1	A1L3A7_HUMAN (+1)	76 kDa	0	10	10
109	Ribonucleases P/MRP protein subunit POP1 OS=Homo sapiens GN=POP1 PE=1 SV=2	POP1_HUMAN (+1)	115 kDa	0	9	10
110	ATP-binding cassette sub-family F (GCN20) member 1 OS=Homo sapiens GN=ABCF1 PE=2 SV=1	A2BF75_HUMAN (+1)	96 kDa	0	9	14
111	Probable ATP-dependent RNA helicase DDX27 OS=Homo sapiens GN=DDX27 PE=1 SV=2	DDX27_HUMAN (+3)	90 kDa	0	10	11
112	Proline-, glutamic acid- and leucine-rich protein 1 OS=Homo sapiens GN=PELP1 PE=1 SV=2	PELP1_HUMAN (+2)	120 kDa	0	8	6
113	DEAD (Asp-Glu-Ala-Asp) box polypeptide 54, isoform CRA_a OS=Homo sapiens GN=DDX54 PE=3 SV=2	B9ZVP3_HUMAN (+1)	99 kDa	0	7	8
114	cDNA FLJ14222 fis, clone NT2RP3003992, highly similar to Nucleolar complex protein 2 homolog OS=Homo sapiens PE=2 SV=1	B3KNC3_HUMAN	85 kDa	0	6	9
115	Testis-expressed sequence 10 protein OS=Homo sapiens GN=TEX10 PE=1 SV=2	TEX10_HUMAN (+1)	106 kDa	0	12	10
116	mRNA turnover protein 4 homolog OS=Homo sapiens GN=MRTO4 PE=1 SV=2	MRT4_HUMAN	28 kDa	0	6	8
117	Double-stranded RNA-binding protein Staufen homolog 1 OS=Homo sapiens GN=STAU1 PE=1 SV=2	STAU1_HUMAN (+3)	63 kDa	0	10	7
118	HEAT repeat containing 1 OS=Homo sapiens GN=HEATR1 PE=2 SV=1	B2RWN5_HUMAN (+1)	242 kDa	0	11	13
119	60S ribosomal protein L23 OS=Homo sapiens GN=RPL23 PE=1 SV=1	RL23_HUMAN (+17)	15 kDa	0	4	3
120	Fragile X mental retardation syndrome-related protein 2 OS=Homo sapiens GN=FXR2 PE=1 SV=2	FXR2_HUMAN (+1)	74 kDa	1	7	8
121	5'-3' exoribonuclease 2 OS=Homo sapiens GN=XRN2 PE=1 SV=1	XRN2_HUMAN (+2)	109 kDa	0	10	5
122	E3 ubiquitin-protein ligase HERC2 OS=Homo sapiens GN=HERC2 PE=1 SV=2	HERC2_HUMAN	527 kDa	0	3	8
123	Lysyl-tRNA synthetase OS=Homo sapiens GN=KARS PE=1 SV=3	SYK_HUMAN (+1)	68 kDa	0	10	4
124	Nucleolar protein 6 OS=Homo sapiens GN=NOL6 PE=1 SV=2	NOL6_HUMAN	128 kDa	0	8	6
125	PABPC4 protein OS=Homo sapiens GN=PABPC4 PE=2 SV=1	Q4VC03_HUMAN (+1)	72 kDa	1	8	7
126	Eukaryotic initiation factor 4A-III OS=Homo sapiens GN=EIF4A3 PE=1 SV=4	IF4A3_HUMAN (+6)	47 kDa	1	3	6
127	IQ motif containing GTPase activating protein 1 OS=Homo sapiens GN=IQGAP1 PE=2 SV=1	A4QPB0_HUMAN (+1)	189 kDa	2	19	4
128	ATP-dependent RNA helicase DDX24 OS=Homo sapiens GN=DDX24 PE=1 SV=1	DDX24_HUMAN	96 kDa	0	10	10
129	Glutaminyl-tRNA synthetase OS=Homo sapiens GN=QARS PE=1 SV=1	SYQ_HUMAN (+3)	88 kDa	1	10	12
130	60S ribosomal protein L9 OS=Homo sapiens GN=RPL9 PE=1 SV=1	RL9_HUMAN (+5)	22 kDa	0	2	3
131	Transducin beta-like protein 3 OS=Homo sapiens GN=TBL3 PE=1 SV=2	TBL3_HUMAN	89 kDa	0	5	10
132	Probable ATP-dependent RNA helicase DHX37 OS=Homo sapiens GN=DHX37 PE=1 SV=1	DHX37_HUMAN	130 kDa	0	11	9
133	DNA topoisomerase 2 (Fragment) OS=Homo sapiens GN=TOP2B PE=2 SV=1	Q71UH4_HUMAN (+1)	181 kDa	0	10	4
134	Putative uncharacterized protein OS=Branchiostoma floridae GN=BRAFLDRAFT_58108 PE=3 SV=1	C3Y4R0_BRAFL (+1)	19 kDa	0	2	2
135	60S ribosomal protein L27 OS=Homo sapiens PE=2 SV=1	B2R4D8_HUMAN (+20)	16 kDa	0	2	2
136	La-related protein 1 OS=Homo sapiens GN=LARP1 PE=1 SV=2	LARP1_HUMAN	124 kDa	0	5	5
137	Zinc finger CCCH domain-containing protein 11A OS=Homo sapiens GN=ZC3H11A PE=1 SV=3	ZC11A_HUMAN (+1)	89 kDa	0	9	7
138	Uncharacterized protein OS=Homo sapiens GN=PRRC2C PE=4 SV=1	E7EPN9_HUMAN (+1)	309 kDa	0	14	7
139	60S ribosomal protein L30 OS=Homo sapiens GN=RPL30 PE=1 SV=2	RL30_HUMAN (+23)	13 kDa	0	4	3
140	Heterogeneous nuclear ribonucleoprotein R OS=Homo sapiens GN=HNRNPR PE=1 SV=1	HNRPR_HUMAN (+7)	71 kDa	0	7	6
141	Heterochromatin protein 1-binding protein 3 OS=Homo sapiens GN=HP1BP3 PE=1 SV=1	HP1B3_HUMAN	61 kDa	0	7	7
142	CDW4/GRWD1 OS=Homo sapiens GN=GRWD1 PE=2 SV=1	A0MNN5_HUMAN (+2)	49 kDa	0	5	9
143	Small subunit processome component 20 homolog OS=Homo sapiens GN=UTP20 PE=1 SV=3	UTP20_HUMAN	318 kDa	0	0	13
144	DnaJ (Hsp40) homolog, subfamily C, member 13 OS=Homo sapiens GN=DNAJC13 PE=2 SV=1	A7E2Y5_HUMAN (+1)	254 kDa	0	7	6
145	Ribosome biogenesis protein BOP1 OS=Homo sapiens GN=BOP1 PE=1 SV=2	BOP1_HUMAN (+1)	84 kDa	1	7	5
146	Insulin-like growth factor 2 mRNA-binding protein 3 OS=Homo sapiens GN=IGF2BP3 PE=1 SV=2	IF2B3_HUMAN	64 kDa	1	13	10
147	Dihydrolipoamide acetyltransferase OS=Mycoplasma hyopneumoniae (strain 168) GN=pdhC PE=3 SV=1	E4QTG2_MYCH1 (+4)	33 kDa	1	2	1
148	60S ribosomal protein L22 OS=Homo sapiens GN=RPL22 PE=1 SV=2	RL22_HUMAN (+8)	15 kDa	0	3	3
149	Heterogeneous nuclear ribonucleoprotein H OS=Homo sapiens GN=HNRNPH1 PE=1 SV=4	HNRH1_HUMAN (+4)	49 kDa	1	5	8
150	Eukaryotic translation initiation factor 2 subunit 1 OS=Homo sapiens GN=EIF2S1 PE=1 SV=3	IF2A_HUMAN (+1)	36 kDa	0	8	7
151	Histone H1.4 OS=Homo sapiens GN=HIST1H1E PE=1 SV=2	H14_HUMAN (+7)	22 kDa	0	5	7
152	Nucleolar protein 58 OS=Homo sapiens GN=NOP58 PE=1 SV=1	NOP58_HUMAN	60 kDa	0	6	11
153	Superkiller viralicidic activity 2-like 2 OS=Homo sapiens GN=SKIV2L2 PE=1 SV=3	SK2L2_HUMAN (+1)	118 kDa	1	10	9
154	General transcription factor 3C polypeptide 5 OS=Homo sapiens GN=GTF3C5 PE=1 SV=2	TF3C5_HUMAN	60 kDa	0	7	6
155	RPS9 protein (Fragment) OS=Homo sapiens GN=RPS9 PE=2 SV=1	A5D904_HUMAN (+31)	13 kDa	0	2	2
156	Probable ATP-dependent RNA helicase DDX47 OS=Homo sapiens GN=DDX47 PE=1 SV=1	DDX47_HUMAN (+1)	51 kDa	0	7	9
157	Cell growth-regulating nucleolar protein OS=Homo sapiens GN=LYAR PE=1 SV=2	LYAR_HUMAN	44 kDa	0	6	10
158	Ribosomal protein L23a, isoform CRA_a OS=Homo sapiens GN=RPL23A PE=3 SV=1	A8MUS3_HUMAN (+27)	22 kDa	0	1	1
159	Eukaryotic translation initiation factor 2 subunit 3 OS=Homo sapiens GN=EIF2S3 PE=1 SV=3	IF2G_HUMAN (+3)	51 kDa	0	3	7
160	ERC protein 2 OS=Homo sapiens GN=ERC2 PE=1 SV=3	ERC2_HUMAN	111 kDa	0	8	6
161	Nuclear mitotic apparatus protein 1 OS=Homo sapiens GN=NUMA1 PE=1 SV=2	NUMA1_HUMAN (+1)	238 kDa	0	1	24
162	Serine/threonine-protein kinase SRPK1 OS=Homo sapiens GN=SRPK1 PE=1 SV=2	SRPK1_HUMAN (+1)	74 kDa	0	6	7
163	Leucine-rich repeat flightless-interacting protein 2 OS=Homo sapiens GN=LRRFIP2 PE=1 SV=1	LRRF2_HUMAN	82 kDa	0	8	4
164	WD repeat domain 3 OS=Homo sapiens GN=WDR3 PE=2 SV=1	Q5TDG3_HUMAN (+1)	106 kDa	0	8	5
165	Probable E3 ubiquitin-protein ligase MYCBP2 OS=Homo sapiens GN=MYCBP2 PE=1 SV=3	MYCB2_HUMAN	510 kDa	2	5	13
166	Ataxin-2-like protein OS=Homo sapiens GN=ATXN2L PE=1 SV=2	ATX2L_HUMAN	113 kDa	0	8	5
167	ATP-dependent RNA helicase DDX50 OS=Homo sapiens GN=DDX50 PE=1 SV=1	DDX50_HUMAN (+1)	83 kDa	0	8	8
168	Paired amphipathic helix protein Sin3a OS=Homo sapiens GN=SIN3A PE=1 SV=2	SIN3A_HUMAN	145 kDa	0	10	3
169	Nucleolar GTP-binding protein 2 OS=Homo sapiens GN=GNL2 PE=1 SV=1	NOG2_HUMAN (+1)	84 kDa	0	6	10
170	H/ACA ribonucleoprotein complex subunit 4 OS=Homo sapiens GN=DKC1 PE=1 SV=3	DKC1_HUMAN (+2)	58 kDa	0	3	6
171	Interleukin enhancer-binding factor 2 OS=Homo sapiens GN=ILF2 PE=1 SV=2	ILF2_HUMAN (+8)	43 kDa	0	6	7
172	Bloom syndrome protein OS=Homo sapiens GN=BLM PE=1 SV=1	BLM_HUMAN (+1)	159 kDa	0	12	5
173	Double-stranded RNA-specific adenosine deaminase OS=Homo sapiens GN=ADAR PE=1 SV=4	DSRAD_HUMAN (+2)	136 kDa	0	6	7
174	Beclin-1 OS=Homo sapiens GN=BECN1 PE=1 SV=2	BECN1_HUMAN (+2)	52 kDa	0	6	8
175	Uncharacterized protein OS=Homo sapiens GN=NOC3L PE=4 SV=1	A6NJZ9_HUMAN (+2)	93 kDa	0	6	7
176	DEAD (Asp-Glu-Ala-Asp) box polypeptide 1, isoform CRA_d OS=Homo sapiens GN=DDX1 PE=2 SV=1	A3RJH1_HUMAN (+2)	82 kDa	0	6	7
177	Probable ATP-dependent RNA helicase DDX6 OS=Homo sapiens GN=DDX6 PE=1 SV=2	DDX6_HUMAN (+2)	54 kDa	0	8	8
178	Uncharacterized protein OS=Homo sapiens GN=PPAN PE=4 SV=1	C9J3F9_HUMAN (+2)	58 kDa	0	3	3
179	Chromodomain-helicase-DNA-binding protein 4 OS=Homo sapiens GN=CHD4 PE=1 SV=2	CHD4_HUMAN (+1)	218 kDa	0	2	10
180	RRP12-like protein OS=Homo sapiens GN=RRP12 PE=1 SV=2	RRP12_HUMAN (+1)	144 kDa	0	4	4
181	Putative helicase MOV-10 OS=Homo sapiens GN=MOV10 PE=1 SV=2	MOV10_HUMAN (+2)	114 kDa	2	7	8
182	Heterogeneous nuclear ribonucleoproteins A2/B1 OS=Homo sapiens GN=HNRNPA2B1 PE=1 SV=2	ROA2_HUMAN (+5)	37 kDa	0	6	4
183	Pre-mRNA-processing factor 6 OS=Homo sapiens GN=PRPF6 PE=1 SV=1	PRP6_HUMAN (+1)	107 kDa	2	6	12
184	TRMT1-like protein OS=Homo sapiens GN=TRMT1L PE=1 SV=2	TRM1L_HUMAN (+1)	82 kDa	0	7	7
185	Eukaryotic translation initiation factor 2 subunit 2 OS=Homo sapiens GN=EIF2S2 PE=1 SV=2	IF2B_HUMAN (+5)	38 kDa	0	8	8
186	UPF0027 protein C22orf28 OS=Homo sapiens GN=C22orf28 PE=1 SV=1	CV028_HUMAN (+4)	55 kDa	0	7	4
187	Heterogeneous nuclear ribonucleoprotein G OS=Homo sapiens GN=RBMX PE=1 SV=3	HNRPG_HUMAN (+2)	42 kDa	1	6	7
188	Heterogeneous nuclear ribonucleoprotein K OS=Homo sapiens GN=HNRNPK PE=1 SV=1	HNRPK_HUMAN (+17)	51 kDa	1	8	5
189	THO complex subunit 2 OS=Homo sapiens GN=THOC2 PE=1 SV=2	THOC2_HUMAN (+6)	183 kDa	0	8	7
190	Protein regulator of cytokinesis 1 OS=Homo sapiens GN=PRC1 PE=1 SV=2	PRC1_HUMAN	72 kDa	0	6	4
191	Probable ATP-dependent RNA helicase DDX31 OS=Homo sapiens GN=DDX31 PE=1 SV=2	DDX31_HUMAN	94 kDa	0	4	8
192	Heterogeneous nuclear ribonucleoprotein A3 OS=Homo sapiens GN=HNRNPA3 PE=1 SV=2	ROA3_HUMAN (+15)	40 kDa	0	7	5
193	Werner syndrome ATP-dependent helicase OS=Homo sapiens GN=WRN PE=1 SV=2	WRN_HUMAN	162 kDa	0	11	3
194	Protein polybromo-1 OS=Homo sapiens GN=PBRM1 PE=1 SV=1	PB1_HUMAN	193 kDa	0	3	7
195	Regulator of nonsense transcripts 3B OS=Homo sapiens GN=UPF3B PE=1 SV=1	REN3B_HUMAN (+1)	58 kDa	0	8	2
196	Pre-rRNA-processing protein TSR1 homolog OS=Homo sapiens GN=TSR1 PE=1 SV=1	TSR1_HUMAN	92 kDa	0	10	5
197	THO complex subunit 4 OS=Homo sapiens GN=THOC4 PE=1 SV=3	THOC4_HUMAN (+3)	27 kDa	0	4	3
198	Protein LAS1 homolog OS=Homo sapiens GN=LAS1L PE=1 SV=2	LAS1L_HUMAN	83 kDa	0	7	9
199	Ras GTPase-activating protein-binding protein 2 OS=Homo sapiens GN=G3BP2 PE=1 SV=2	G3BP2_HUMAN (+3)	54 kDa	0	4	5
200	tRNA (cytosine-5-)-methyltransferase NSUN2 OS=Homo sapiens GN=NSUN2 PE=1 SV=2	NSUN2_HUMAN (+1)	86 kDa	0	4	6
201	U3 small nucleolar RNA-associated protein 14 homolog A OS=Homo sapiens GN=UTP14A PE=1 SV=1	UT14A_HUMAN	88 kDa	0	8	9
202	Structural maintenance of chromosomes protein 3 OS=Homo sapiens GN=SMC3 PE=1 SV=2	SMC3_HUMAN (+11)	142 kDa	0	8	7
203	Uncharacterized protein OS=Homo sapiens GN=RPL10 PE=4 SV=1	C9J7T6_HUMAN	19 kDa	0	3	2
204	Zinc finger CCCH-type antiviral protein 1 OS=Homo sapiens GN=ZC3HAV1 PE=1 SV=3	ZCCHV_HUMAN (+1)	101 kDa	0	7	4
205	Zinc finger protein 768 OS=Homo sapiens GN=ZNF768 PE=1 SV=2	ZN768_HUMAN	60 kDa	0	6	2
206	Ras GTPase-activating protein-binding protein 1 OS=Homo sapiens GN=G3BP1 PE=1 SV=1	G3BP1_HUMAN (+3)	52 kDa	0	5	6
207	WD repeat-containing protein mio OS=Homo sapiens GN=MIOS PE=1 SV=2	MIO_HUMAN (+2)	99 kDa	0	6	9
208	Structural maintenance of chromosomes protein 2 OS=Homo sapiens GN=SMC2 PE=1 SV=2	SMC2_HUMAN (+3)	136 kDa	0	9	10
209	ATP-dependent RNA helicase DDX39 OS=Homo sapiens GN=DDX39 PE=1 SV=2	DDX39_HUMAN (+2)	49 kDa	0	2	1
210	Tyrosine-protein kinase BAZ1B OS=Homo sapiens GN=BAZ1B PE=1 SV=2	BAZ1B_HUMAN	171 kDa	0	6	5
211	Matrin-3 OS=Homo sapiens GN=MATR3 PE=1 SV=2	MATR3_HUMAN (+2)	95 kDa	0	6	4
212	Protein SDA1 homolog OS=Homo sapiens GN=SDAD1 PE=1 SV=3	SDA1_HUMAN (+1)	80 kDa	0	4	6
213	Signal recognition particle 72 kDa protein OS=Homo sapiens GN=SRP72 PE=1 SV=3	SRP72_HUMAN	75 kDa	0	8	9
214	U4/U6.U5 tri-snRNP-associated protein 1 OS=Homo sapiens GN=SART1 PE=1 SV=1	SNUT1_HUMAN	90 kDa	0	10	7
215	Ribosomal protein 26 (RPS26) pseudogene OS=Homo sapiens GN=RP11-151A6.3-001 PE=2 SV=1	Q5JVH5_HUMAN (+15)	13 kDa	0	2	1
216	Scaffold attachment factor B2 OS=Homo sapiens GN=SAFB2 PE=1 SV=1	SAFB2_HUMAN	107 kDa	0	4	3
217	Atherin OS=Homo sapiens GN=SAMD1 PE=1 SV=1	SAMD1_HUMAN	56 kDa	0	4	5
218	Nucleolar pre-ribosomal-associated protein 1 OS=Homo sapiens GN=URB1 PE=1 SV=4	NPA1P_HUMAN	254 kDa	0	1	7
219	Friend of PRMT1 protein OS=Homo sapiens GN=C1orf77 PE=1 SV=2	FOP_HUMAN	26 kDa	0	3	3
220	Coilin OS=Homo sapiens GN=COIL PE=1 SV=1	COIL_HUMAN	63 kDa	0	5	5
221	Pinin OS=Homo sapiens GN=PNN PE=1 SV=4	PININ_HUMAN (+2)	82 kDa	0	5	4
222	Bromodomain adjacent to zinc finger domain protein 1A OS=Homo sapiens GN=BAZ1A PE=1 SV=2	BAZ1A_HUMAN (+1)	179 kDa	0	9	5
223	Signal recognition particle 68 kDa protein OS=Homo sapiens GN=SRP68 PE=1 SV=2	SRP68_HUMAN (+1)	71 kDa	0	9	10
224	WD repeat-containing protein 18 OS=Homo sapiens GN=WDR18 PE=1 SV=2	WDR18_HUMAN	47 kDa	0	5	3
225	Probable rRNA-processing protein EBP2 OS=Homo sapiens GN=EBNA1BP2 PE=1 SV=2	EBP2_HUMAN (+1)	35 kDa	0	6	6
226	Lethal(3)malignant brain tumor-like protein 3 OS=Homo sapiens GN=L3MBTL3 PE=1 SV=2	LMBL3_HUMAN (+1)	88 kDa	0	7	6
227	Zinc finger CCCH domain-containing protein 14 OS=Homo sapiens GN=ZC3H14 PE=1 SV=1	ZC3HE_HUMAN (+5)	83 kDa	0	2	1
228	2-oxoisovalerate dehydrogenase subunit beta, mitochondrial OS=Homo sapiens GN=BCKDHB PE=1 SV=2	ODBB_HUMAN (+3)	43 kDa	0	5	4
229	Replication factor C subunit 1 OS=Homo sapiens GN=RFC1 PE=1 SV=4	RFC1_HUMAN	128 kDa	0	7	2
230	Nucleolar protein 11 OS=Homo sapiens GN=NOL11 PE=1 SV=1	NOL11_HUMAN	81 kDa	0	5	9
231	Ribosome biogenesis protein BRX1 homolog OS=Homo sapiens GN=BRIX1 PE=1 SV=2	BRX1_HUMAN	41 kDa	0	3	2
232	Spermatogenesis-associated protein 5 OS=Homo sapiens GN=SPATA5 PE=1 SV=3	SPAT5_HUMAN	98 kDa	0	3	8
233	DNA-directed RNA polymerase OS=Homo sapiens PE=2 SV=1	B7Z823_HUMAN (+1)	132 kDa	0	4	6
234	Transformation/transcription domain-associated protein OS=Homo sapiens GN=TRRAP PE=1 SV=3	TRRAP_HUMAN (+2)	438 kDa	0	6	6
235	MKI67 FHA domain-interacting nucleolar phosphoprotein OS=Homo sapiens GN=MKI67IP PE=1 SV=1	MK67I_HUMAN	34 kDa	0	7	6
236	ATP-dependent RNA helicase DHX29 OS=Homo sapiens GN=DHX29 PE=1 SV=2	DHX29_HUMAN	155 kDa	0	10	2
237	RuvB-like 2 OS=Homo sapiens GN=RUVBL2 PE=1 SV=3	RUVB2_HUMAN (+7)	51 kDa	0	9	11
238	Uncharacterized protein OS=Homo sapiens GN=FMR1 PE=4 SV=1	A8MQB8_HUMAN	66 kDa	0	5	5
239	PHD finger protein 3 OS=Homo sapiens GN=PHF3 PE=1 SV=3	PHF3_HUMAN	229 kDa	0	3	3
240	Periodic tryptophan protein 1 homolog OS=Homo sapiens GN=PWP1 PE=1 SV=1	PWP1_HUMAN (+1)	56 kDa	0	5	4
241	FACT complex subunit SSRP1 OS=Homo sapiens GN=SSRP1 PE=1 SV=1	SSRP1_HUMAN (+2)	81 kDa	0	9	1
242	Nucleolar and spindle-associated protein 1 OS=Homo sapiens GN=NUSAP1 PE=1 SV=1	NUSAP_HUMAN (+1)	49 kDa	0	6	3
243	Protein SON OS=Homo sapiens GN=SON PE=1 SV=4	SON_HUMAN (+1)	264 kDa	0	2	3
244	Kinesin-like protein KIF22 OS=Homo sapiens GN=KIF22 PE=1 SV=5	KIF22_HUMAN	73 kDa	0	8	9
245	Synaptotagmin binding, cytoplasmic RNA interacting protein, isoform CRA_b OS=Homo sapiens GN=SYNCRIP PE=2 SV=1	B7Z645_HUMAN (+2)	52 kDa	0	4	3
246	Guanine nucleotide-binding protein subunit beta-2-like 1 OS=Homo sapiens GN=GNB2L1 PE=1 SV=3	GBLP_HUMAN (+8)	35 kDa	0	7	5
247	Midasin OS=Homo sapiens GN=MDN1 PE=1 SV=2	MDN1_HUMAN	633 kDa	0	1	14
248	DNA-directed RNA polymerase, mitochondrial OS=Homo sapiens GN=POLRMT PE=1 SV=2	RPOM_HUMAN	139 kDa	0	6	8
249	Core histone macro-H2A.1 OS=Homo sapiens GN=H2AFY PE=1 SV=4	H2AY_HUMAN (+3)	40 kDa	0	9	3
250	Histone-binding protein RBBP4 OS=Homo sapiens GN=RBBP4 PE=1 SV=3	RBBP4_HUMAN (+9)	48 kDa	0	4	4
251	Polypyrimidine tract-binding protein 1 OS=Homo sapiens GN=PTBP1 PE=1 SV=1	PTBP1_HUMAN (+1)	57 kDa	0	3	3
252	UAP56-interacting factor OS=Homo sapiens GN=FYTTD1 PE=1 SV=3	UIF_HUMAN	36 kDa	0	7	3
253	RPL21 protein OS=Homo sapiens GN=RPL21 PE=2 SV=1	Q6IAX2_HUMAN (+2)	19 kDa	0	3	0
254	Ubiquitin carboxyl-terminal hydrolase 10 OS=Homo sapiens GN=USP10 PE=1 SV=2	UBP10_HUMAN	87 kDa	0	7	5
255	Activating signal cointegrator 1 complex subunit 3 OS=Homo sapiens GN=ASCC3 PE=1 SV=3	HELC1_HUMAN	251 kDa	0	0	12
256	Importin subunit alpha-2 OS=Homo sapiens GN=KPNA2 PE=1 SV=1	IMA2_HUMAN (+5)	58 kDa	0	6	5
257	Ribosome biogenesis regulatory protein homolog OS=Homo sapiens GN=RRS1 PE=1 SV=2	RRS1_HUMAN	41 kDa	0	5	7
258	Zinc finger RNA binding protein OS=Homo sapiens GN=ZFR PE=2 SV=1	B2RNR6_HUMAN (+3)	117 kDa	0	8	4
259	Replication factor C subunit 3 OS=Homo sapiens GN=RFC3 PE=1 SV=2	RFC3_HUMAN (+2)	41 kDa	0	4	5
260	Cytoskeleton-associated protein 4 OS=Homo sapiens GN=CKAP4 PE=1 SV=2	CKAP4_HUMAN	66 kDa	0	9	8
261	Ribosomal protein S27 OS=Homo sapiens GN=LOC392748 PE=3 SV=1	A4D1G5_HUMAN (+72)	17 kDa	0	1	2
262	60S ribosomal protein L32 OS=Homo sapiens GN=RPL32 PE=1 SV=2	RL32_HUMAN (+11)	16 kDa	0	3	4
263	G patch domain-containing protein 4 OS=Homo sapiens GN=GPATCH4 PE=1 SV=2	GPTC4_HUMAN	50 kDa	0	5	5
264	SWI/SNF related, matrix associated, actin dependent regulator of chromatin, subfamily a, member 4 OS=Homo sapiens GN=SMARCA4 PE=2 SV=1	A7E2E1_HUMAN (+12)	185 kDa	0	3	4
265	Apoptosis-inducing factor 1, mitochondrial OS=Homo sapiens GN=AIFM1 PE=1 SV=1	AIFM1_HUMAN	67 kDa	2	6	8
266	CDW7/WDR12 OS=Homo sapiens GN=WDR12 PE=2 SV=1	Q53T99_HUMAN (+2)	48 kDa	0	2	7
267	ATP-dependent RNA helicase DDX55 OS=Homo sapiens GN=DDX55 PE=1 SV=3	DDX55_HUMAN	69 kDa	0	6	5
268	Uncharacterized protein C3orf59 OS=Homo sapiens GN=C3orf59 PE=1 SV=3	CC059_HUMAN (+2)	56 kDa	0	6	4
269	TACC2 protein OS=Homo sapiens GN=TACC2 PE=2 SV=1	B2RWP4_HUMAN (+7)	297 kDa	0	7	1
270	ADP/ATP translocase 3 OS=Homo sapiens GN=SLC25A6 PE=1 SV=4	ADT3_HUMAN (+2)	33 kDa	0	2	2
271	Double-stranded RNA-binding protein Staufen homolog 2 OS=Homo sapiens GN=STAU2 PE=1 SV=1	STAU2_HUMAN (+9)	63 kDa	0	6	2
272	Aminoacyl tRNA synthase complex-interacting multifunctional protein 1 OS=Homo sapiens GN=AIMP1 PE=1 SV=2	AIMP1_HUMAN (+1)	34 kDa	0	7	3
273	Pumilio domain-containing protein KIAA0020 OS=Homo sapiens GN=KIAA0020 PE=1 SV=3	K0020_HUMAN	74 kDa	0	4	5
274	Multiple myeloma tumor-associated protein 2 OS=Homo sapiens GN=MMTAG2 PE=1 SV=1	MMTA2_HUMAN	29 kDa	0	6	4
275	Mitotic checkpoint protein BUB3 OS=Homo sapiens GN=BUB3 PE=1 SV=1	BUB3_HUMAN (+6)	37 kDa	0	6	4
276	ULF OS=Homo sapiens PE=2 SV=1	D4HL82_HUMAN (+3)	224 kDa	0	4	6
277	Fragile X mental retardation syndrome-related protein 1 OS=Homo sapiens GN=FXR1 PE=1 SV=3	FXR1_HUMAN (+2)	70 kDa	0	2	2
278	WD repeat-containing protein 43 OS=Homo sapiens GN=WDR43 PE=1 SV=3	WDR43_HUMAN	75 kDa	0	3	3
279	Serologically defined colon cancer antigen 1 OS=Homo sapiens GN=SDCCAG1 PE=1 SV=4	SDCG1_HUMAN (+2)	123 kDa	0	4	5
280	Probable ATP-dependent RNA helicase DDX56 OS=Homo sapiens GN=DDX56 PE=1 SV=1	DDX56_HUMAN (+2)	62 kDa	0	5	4
281	Probable ATP-dependent RNA helicase DDX10 OS=Homo sapiens GN=DDX10 PE=1 SV=2	DDX10_HUMAN (+2)	101 kDa	0	6	7
282	S1 RNA-binding domain-containing protein 1 OS=Homo sapiens GN=SRBD1 PE=1 SV=2	SRBD1_HUMAN (+1)	112 kDa	0	5	3
283	SURP and G-patch domain-containing protein 2 OS=Homo sapiens GN=SUGP2 PE=1 SV=2	SUGP2_HUMAN (+1)	120 kDa	0	6	2
284	40S ribosomal protein S16 OS=Homo sapiens GN=RPS16 PE=1 SV=2	RS16_HUMAN (+21)	16 kDa	0	1	2
285	rRNA 2'-O-methyltransferase fibrillarin OS=Homo sapiens GN=FBL PE=1 SV=2	FBRL_HUMAN (+5)	34 kDa	0	4	2
286	DNA-directed RNA polymerase OS=Homo sapiens PE=2 SV=1	B4E3V7_HUMAN (+9)	213 kDa	0	2	4
287	Nucleolar MIF4G domain-containing protein 1 OS=Homo sapiens GN=NOM1 PE=1 SV=1	NOM1_HUMAN	96 kDa	0	1	3
288	UPF0488 protein C8orf33 OS=Homo sapiens GN=C8orf33 PE=1 SV=1	CH033_HUMAN	25 kDa	0	2	3
289	Protein KRI1 homolog OS=Homo sapiens GN=KRI1 PE=1 SV=2	KRI1_HUMAN	83 kDa	0	5	7
290	ESF1 homolog OS=Homo sapiens GN=ESF1 PE=1 SV=1	ESF1_HUMAN	99 kDa	0	7	3
291	Transcription termination factor 1 OS=Homo sapiens GN=TTF1 PE=1 SV=3	TTF1_HUMAN (+2)	103 kDa	0	3	4
292	3-hydroxyacyl-CoA dehydratase 3 OS=Homo sapiens GN=PTPLAD1 PE=1 SV=2	HACD3_HUMAN (+1)	43 kDa	1	1	2
293	Histone H2B type 3-B OS=Homo sapiens GN=HIST3H2BB PE=1 SV=3	H2B3B_HUMAN (+26)	14 kDa	0	2	2
294	U3 small nucleolar RNA-interacting protein 2 OS=Homo sapiens GN=RRP9 PE=1 SV=1	U3IP2_HUMAN	52 kDa	0	3	4
295	Cold shock domain-containing protein E1 OS=Homo sapiens GN=CSDE1 PE=1 SV=2	CSDE1_HUMAN (+4)	89 kDa	0	4	1
296	Putative ATP-dependent RNA helicase DHX33 OS=Homo sapiens GN=DHX33 PE=1 SV=2	DHX33_HUMAN (+1)	79 kDa	0	7	3
297	RRP1 protein (Fragment) OS=Homo sapiens GN=RRP1 PE=2 SV=1	Q6PJJ2_HUMAN (+1)	53 kDa	0	4	5
298	THO complex subunit 1 OS=Homo sapiens GN=THOC1 PE=1 SV=1	THOC1_HUMAN (+2)	76 kDa	0	3	4
299	Protein Red OS=Homo sapiens GN=IK PE=1 SV=3	RED_HUMAN (+3)	66 kDa	0	2	1
300	Branched chain ketoacid dehydrogenase kinase, isoform CRA_c OS=Homo sapiens GN=BCKDK PE=4 SV=1	A8MY43_HUMAN (+2)	41 kDa	0	7	4
301	Unhealthy ribosome biogenesis protein 2 homolog OS=Homo sapiens GN=URB2 PE=1 SV=2	URB2_HUMAN (+1)	171 kDa	0	3	5
302	Heterogeneous nuclear ribonucleoprotein D0 OS=Homo sapiens GN=HNRNPD PE=1 SV=1	HNRPD_HUMAN (+10)	38 kDa	0	3	2
303	Histone H2B type 2-F OS=Homo sapiens GN=HIST2H2BF PE=1 SV=3	H2B2F_HUMAN (+71)	14 kDa	0	2	2
304	FARSB protein (Fragment) OS=Homo sapiens GN=FARSB PE=2 SV=2	Q9BR63_HUMAN (+2)	66 kDa	0	7	4
305	Shugoshin-like 2 OS=Homo sapiens GN=SGOL2 PE=1 SV=2	SGOL2_HUMAN (+2)	145 kDa	0	5	0
306	La-related protein 7 OS=Homo sapiens GN=LARP7 PE=1 SV=1	LARP7_HUMAN	67 kDa	0	7	6
307	MAP7 domain-containing protein 3 OS=Homo sapiens GN=MAP7D3 PE=1 SV=2	MA7D3_HUMAN	98 kDa	0	7	1
308	EIF4G1 protein OS=Homo sapiens GN=EIF4G1 PE=2 SV=1	B2RU06_HUMAN (+8)	176 kDa	0	4	6
309	Hyaluronan mediated motility receptor OS=Homo sapiens GN=HMMR PE=1 SV=2	HMMR_HUMAN	84 kDa	0	6	1
310	Zinc finger protein 358 OS=Homo sapiens GN=ZNF358 PE=1 SV=2	ZN358_HUMAN	59 kDa	0	4	2
311	Uncharacterized protein OS=Homo sapiens GN=HNRNPAB PE=4 SV=1	D6RBZ0_HUMAN (+21)	36 kDa	0	4	3
312	Insulin-like growth factor 2 mRNA-binding protein 2 OS=Homo sapiens GN=IGF2BP2 PE=1 SV=2	IF2B2_HUMAN	66 kDa	0	5	4
313	Nicotinamide nucleotide adenylyltransferase 1 OS=Homo sapiens GN=NMNAT1 PE=2 SV=1	B1AN63_HUMAN (+2)	32 kDa	0	3	3
314	RuvB-like 1 (Fragment) OS=Homo sapiens GN=RUVBL1 PE=2 SV=1	B5BUB1_HUMAN (+7)	50 kDa	0	4	6
315	DnaJ (Hsp40) homolog, subfamily C, member 9 OS=Homo sapiens GN=DNAJC9 PE=2 SV=1	B2RMW6_HUMAN (+1)	30 kDa	0	6	3
316	Kinesin-like protein KIF23 OS=Homo sapiens GN=KIF23 PE=1 SV=3	KIF23_HUMAN	110 kDa	0	3	3
317	Exosome complex exonuclease MTR3 OS=Homo sapiens GN=EXOSC6 PE=1 SV=1	EXOS6_HUMAN	28 kDa	0	5	4
318	Replication factor C subunit 4 OS=Homo sapiens GN=RFC4 PE=1 SV=2	RFC4_HUMAN	40 kDa	0	6	5
319	Terminal uridylyltransferase 7 OS=Homo sapiens GN=ZCCHC6 PE=1 SV=1	TUT7_HUMAN	171 kDa	0	6	3
320	U3 small nucleolar RNA-associated protein 6 homolog OS=Homo sapiens GN=UTP6 PE=1 SV=2	UTP6_HUMAN (+1)	70 kDa	0	3	4
321	Apoptotic chromatin condensation inducer in the nucleus OS=Homo sapiens GN=ACIN1 PE=1 SV=2	ACINU_HUMAN (+3)	152 kDa	0	3	1
322	Protein PRRC2A OS=Homo sapiens GN=PRRC2A PE=1 SV=3	PRC2A_HUMAN	229 kDa	0	9	5
323	Exosome component 9 OS=Homo sapiens GN=EXOSC9 PE=2 SV=1	A5PLM5_HUMAN (+3)	49 kDa	0	4	5
324	cDNA FLJ75784, highly similar to Homo sapiens CD3E antigen, epsilon polypeptide associated protein (CD3EAP), mRNA OS=Homo sapiens PE=2 SV=1	A8K818_HUMAN	55 kDa	0	3	0
325	Transcription elongation factor B polypeptide 3 OS=Homo sapiens GN=TCEB3 PE=1 SV=2	ELOA1_HUMAN	90 kDa	0	3	2
326	RNA-binding protein Raly OS=Homo sapiens GN=RALY PE=1 SV=1	RALY_HUMAN (+4)	32 kDa	0	3	5
327	Glioma tumor suppressor candidate region gene 2 protein OS=Homo sapiens GN=GLTSCR2 PE=1 SV=2	GSCR2_HUMAN (+4)	54 kDa	0	4	5
328	U4/U6 small nuclear ribonucleoprotein Prp3 OS=Homo sapiens GN=PRPF3 PE=1 SV=2	PRPF3_HUMAN (+7)	78 kDa	0	4	5
329	Parafibromin OS=Homo sapiens GN=CDC73 PE=1 SV=1	CDC73_HUMAN (+3)	61 kDa	0	0	3
330	DNA-directed RNA polymerase II subunit RPB2 OS=Homo sapiens GN=POLR2B PE=1 SV=1	RPB2_HUMAN (+10)	134 kDa	0	6	4
331	5'-3' exoribonuclease 1 OS=Homo sapiens GN=XRN1 PE=1 SV=1	XRN1_HUMAN	194 kDa	0	5	3
332	KIF18A protein (Fragment) OS=Homo sapiens GN=KIF18A PE=2 SV=1	Q4G194_HUMAN (+2)	76 kDa	0	2	3
333	Zinc finger protein 512 OS=Homo sapiens GN=ZNF512 PE=1 SV=2	ZN512_HUMAN (+1)	65 kDa	0	3	4
334	Uncharacterized protein OS=Homo sapiens GN=PLRG1 PE=4 SV=1	A8MW61_HUMAN (+1)	57 kDa	0	0	6
335	Plasminogen activator inhibitor 1 RNA-binding protein OS=Homo sapiens GN=SERBP1 PE=1 SV=2	PAIRB_HUMAN (+6)	45 kDa	0	2	3
336	Serine/threonine-protein kinase 12 OS=Homo sapiens GN=AURKB PE=1 SV=3	AURKB_HUMAN (+1)	39 kDa	0	1	4
337	Structural maintenance of chromosomes protein 1A OS=Homo sapiens GN=SMC1A PE=1 SV=2	SMC1A_HUMAN (+5)	143 kDa	0	3	5
338	Uncharacterized protein C17orf85 OS=Homo sapiens GN=C17orf85 PE=1 SV=2	CQ085_HUMAN	71 kDa	0	3	1
339	Uncharacterized protein OS=Homo sapiens GN=ZNF326 PE=4 SV=1	A8MYX1_HUMAN (+2)	66 kDa	0	5	5
340	Mediator of RNA polymerase II transcription subunit 1 OS=Homo sapiens GN=MED1 PE=1 SV=4	MED1_HUMAN (+1)	168 kDa	0	6	2
341	Chromosome 3 open reading frame 17, isoform CRA_c OS=Homo sapiens GN=C3orf17 PE=4 SV=1	A8MVI8_HUMAN (+5)	50 kDa	0	6	6
342	U4/U6 small nuclear ribonucleoprotein Prp4 OS=Homo sapiens GN=PRPF4 PE=1 SV=2	PRP4_HUMAN (+4)	58 kDa	0	4	3
343	DEAH (Asp-Glu-Ala-His) box polypeptide 36, isoform CRA_c OS=Homo sapiens GN=DHX36 PE=4 SV=1	C9J6I2_HUMAN (+1)	111 kDa	0	6	5
344	Mitochondrial 2-oxoglutarate/malate carrier protein OS=Homo sapiens GN=SLC25A11 PE=1 SV=3	M2OM_HUMAN (+2)	34 kDa	0	6	3
345	KTN1 protein OS=Homo sapiens GN=KTN1 PE=2 SV=1	B4DZ88_HUMAN (+1)	153 kDa	0	2	1
346	Cullin-associated NEDD8-dissociated protein 1 OS=Homo sapiens GN=CAND1 PE=1 SV=2	CAND1_HUMAN (+5)	136 kDa	0	10	1
347	Probable dimethyladenosine transferase OS=Homo sapiens GN=DIMT1L PE=1 SV=1	DIMT1_HUMAN	35 kDa	0	4	6
348	40S ribosomal protein S7 OS=Homo sapiens GN=RPS7 PE=1 SV=1	RS7_HUMAN (+10)	22 kDa	0	2	0
349	Heterogeneous nuclear ribonucleoprotein F OS=Homo sapiens GN=HNRNPF PE=1 SV=3	HNRPF_HUMAN (+1)	46 kDa	0	4	2
350	DNA-directed RNA polymerase I subunit RPA49 OS=Homo sapiens GN=POLR1E PE=1 SV=2	RPA49_HUMAN	54 kDa	0	3	4
351	HRB2 variant B OS=Homo sapiens PE=2 SV=1	A0FIK6_HUMAN (+2)	37 kDa	0	4	5
352	General transcription factor 3C polypeptide 2 OS=Homo sapiens GN=GTF3C2 PE=1 SV=2	TF3C2_HUMAN	101 kDa	0	3	2
353	ATP-dependent RNA helicase DDX51 OS=Homo sapiens GN=DDX51 PE=1 SV=3	DDX51_HUMAN	72 kDa	0	2	9
354	POLR1C protein (Fragment) OS=Homo sapiens GN=POLR1C PE=2 SV=1	Q96HT3_HUMAN (+1)	38 kDa	0	4	6
355	50S ribosomal protein L4 OS=Mycoplasma hyorhinis (strain HUB-1) GN=rplD PE=3 SV=1	E0TK41_MYCHH	33 kDa	0	3	2
356	Histone H1x OS=Homo sapiens GN=H1FX PE=1 SV=1	H1X_HUMAN	22 kDa	0	4	3
357	Protein C16orf88 OS=Homo sapiens GN=C16orf88 PE=1 SV=1	CP088_HUMAN	52 kDa	0	4	3
358	MAP/microtubule affinity-regulating kinase 3 OS=Homo sapiens GN=MARK3 PE=1 SV=3	MARK3_HUMAN (+1)	87 kDa	0	2	6
359	CDW11/WDR57 OS=Homo sapiens GN=WDR57 PE=2 SV=1	A0MNP2_HUMAN (+7)	39 kDa	0	2	3
360	Ribosome biogenesis protein NSA2 homolog OS=Homo sapiens GN=NSA2 PE=1 SV=1	NSA2_HUMAN (+7)	30 kDa	0	4	4
361	30S ribosomal protein S2 OS=Mycoplasma hyorhinis (strain HUB-1) GN=rpsB PE=3 SV=1	E0TK53_MYCHH	38 kDa	0	3	4
362	ATP-dependent zinc metalloprotease YME1L1 OS=Homo sapiens GN=YME1L1 PE=1 SV=2	YMEL1_HUMAN (+4)	86 kDa	0	2	4
363	cDNA, FLJ96406, highly similar to Homo sapiens NOL1/NOP2/Sun domain family, member 5 (NSUN5), transcript variant 1, mRNA OS=Homo sapiens PE=2 SV=1	B2RD09_HUMAN	50 kDa	0	2	6
364	Beclin 1-associated autophagy-related key regulator OS=Homo sapiens GN=ATG14 PE=1 SV=1	BAKOR_HUMAN	55 kDa	0	4	3
365	Transducin beta-like protein 2 OS=Homo sapiens GN=TBL2 PE=1 SV=1	TBL2_HUMAN (+2)	50 kDa	0	5	7
366	Nucleolar protein 14 OS=Homo sapiens GN=NOP14 PE=1 SV=3	NOP14_HUMAN (+1)	98 kDa	0	5	6
367	BUD13 homolog OS=Homo sapiens GN=BUD13 PE=1 SV=1	BUD13_HUMAN (+1)	71 kDa	0	6	0
368	DNA-binding protein SMUBP-2 OS=Homo sapiens GN=IGHMBP2 PE=1 SV=3	SMBP2_HUMAN	109 kDa	0	0	3
369	40S ribosomal protein S18 OS=Homo sapiens GN=RPS18 PE=1 SV=3	RS18_HUMAN (+16)	18 kDa	0	1	5
370	PHD finger protein 6 OS=Homo sapiens GN=PHF6 PE=1 SV=1	PHF6_HUMAN (+3)	41 kDa	0	3	2
371	Exosome component 2 OS=Homo sapiens GN=EXOSC2 PE=4 SV=1	A3KFL4_HUMAN (+1)	29 kDa	0	4	5
372	RNA methyltransferase-like protein 1 OS=Homo sapiens GN=RNMTL1 PE=1 SV=2	RMTL1_HUMAN	47 kDa	0	2	4
373	U3 small nucleolar RNA-associated protein 18 homolog OS=Homo sapiens GN=UTP18 PE=1 SV=3	UTP18_HUMAN (+1)	62 kDa	0	4	6
374	Zinc finger CCHC domain-containing protein 3 OS=Homo sapiens GN=ZCCHC3 PE=1 SV=1	ZCHC3_HUMAN	44 kDa	0	4	7
375	Calcium-binding mitochondrial carrier protein Aralar2 OS=Homo sapiens GN=SLC25A13 PE=1 SV=2	CMC2_HUMAN (+2)	74 kDa	0	3	9
376	RNA exonuclease 4 OS=Homo sapiens GN=REXO4 PE=1 SV=2	REXO4_HUMAN	47 kDa	0	3	5
377	DNA ligase 3 OS=Homo sapiens GN=LIG3 PE=1 SV=2	DNLI3_HUMAN (+1)	113 kDa	0	9	1
378	F-box protein 11 OS=Homo sapiens GN=FBXO11 PE=2 SV=1	A1L491_HUMAN (+6)	94 kDa	0	4	3
379	Breast carcinoma amplified sequence 2 OS=Homo sapiens GN=BCAS2 PE=2 SV=1	B2R7W3_HUMAN (+4)	26 kDa	0	3	2
380	Serine/arginine-rich splicing factor 5 OS=Homo sapiens GN=SRSF5 PE=1 SV=1	SRSF5_HUMAN (+9)	31 kDa	0	3	2
381	ADP/ATP translocase 1 OS=Homo sapiens GN=SLC25A4 PE=1 SV=4	ADT1_HUMAN (+2)	33 kDa	0	2	2
382	Aminoacyl tRNA synthase complex-interacting multifunctional protein 2 OS=Homo sapiens GN=AIMP2 PE=1 SV=2	AIMP2_HUMAN (+1)	35 kDa	0	3	1
383	Exosome complex exonuclease RRP43 OS=Homo sapiens GN=EXOSC8 PE=1 SV=1	EXOS8_HUMAN	30 kDa	0	3	4
384	Nuclear cap-binding protein subunit 1 OS=Homo sapiens GN=NCBP1 PE=1 SV=1	NCBP1_HUMAN	92 kDa	0	1	4
385	Thyroid transcription factor 1-associated protein 26 OS=Homo sapiens GN=CCDC59 PE=1 SV=2	TAP26_HUMAN	29 kDa	0	3	4
386	TSPYL protein OS=Homo sapiens GN=TSPYL PE=2 SV=1	Q6FI91_HUMAN (+1)	49 kDa	0	3	5
387	Uncharacterized protein C1orf131 OS=Homo sapiens GN=C1orf131 PE=1 SV=3	CA131_HUMAN	33 kDa	0	4	3
388	Protein-L-isoaspartate(D-aspartate) O-methyltransferase OS=Macaca fascicularis GN=PCMT1 PE=2 SV=3	PIMT_MACFA (+1)	25 kDa	0	4	3
389	ATP-binding cassette sub-family F member 2 OS=Homo sapiens GN=ABCF2 PE=1 SV=2	ABCF2_HUMAN (+2)	71 kDa	0	0	6
390	Uncharacterized protein OS=Homo sapiens GN=HSPA14 PE=2 SV=2	A6NJU0_HUMAN	29 kDa	0	6	2
391	Replication factor C subunit 5 OS=Homo sapiens GN=RFC5 PE=1 SV=1	RFC5_HUMAN (+9)	38 kDa	0	1	2
392	Rac GTPase-activating protein 1 OS=Homo sapiens GN=RACGAP1 PE=1 SV=1	RGAP1_HUMAN (+1)	71 kDa	0	2	2
393	Nuclear RNA export factor 1 OS=Homo sapiens GN=NXF1 PE=1 SV=1	NXF1_HUMAN	70 kDa	0	3	5
394	Condensin-2 complex subunit D3 OS=Homo sapiens GN=NCAPD3 PE=1 SV=2	CNDD3_HUMAN	169 kDa	0	1	5
395	Proliferation-associated protein 2G4 OS=Homo sapiens GN=PA2G4 PE=1 SV=3	PA2G4_HUMAN (+4)	44 kDa	0	0	8
396	Fragile X mental retardation 1 protein OS=Homo sapiens GN=FMR1 PE=1 SV=1	FMR1_HUMAN	71 kDa	0	2	2
397	RNA-binding protein PNO1 OS=Homo sapiens GN=PNO1 PE=1 SV=1	PNO1_HUMAN (+1)	28 kDa	0	2	3
398	Transcription intermediary factor 1-beta OS=Homo sapiens GN=TRIM28 PE=1 SV=5	TIF1B_HUMAN (+1)	89 kDa	0	5	0
399	Constitutive coactivator of PPAR-gamma-like protein 1 OS=Homo sapiens GN=FAM120A PE=1 SV=2	F120A_HUMAN	122 kDa	0	6	4
400	Nucleolar complex protein 4 homolog OS=Homo sapiens GN=NOC4L PE=1 SV=1	NOC4L_HUMAN	58 kDa	0	2	2
401	PC4 and SFRS1-interacting protein OS=Homo sapiens GN=PSIP1 PE=1 SV=1	PSIP1_HUMAN (+1)	60 kDa	0	4	3
402	Rho guanine nucleotide exchange factor 2 OS=Homo sapiens GN=ARHGEF2 PE=1 SV=4	ARHG2_HUMAN (+3)	112 kDa	0	3	5
403	40S ribosomal protein S15a OS=Homo sapiens GN=RPS15A PE=1 SV=2	RS15A_HUMAN (+13)	15 kDa	0	0	2
404	Ribonuclease P protein subunit p38 OS=Homo sapiens GN=RPP38 PE=1 SV=2	RPP38_HUMAN	32 kDa	0	2	5
405	E3 ISG15--protein ligase HERC5 OS=Homo sapiens GN=HERC5 PE=1 SV=2	HERC5_HUMAN	117 kDa	0	2	3
406	Protein AATF OS=Homo sapiens GN=AATF PE=1 SV=1	AATF_HUMAN	63 kDa	0	2	3
407	Heat shock transcription factor 2, isoform CRA_c OS=Homo sapiens GN=HSF2 PE=2 SV=1	B4DGJ4_HUMAN (+1)	58 kDa	0	5	1
408	Ribosomal RNA-processing protein 8 OS=Homo sapiens GN=RRP8 PE=1 SV=2	RRP8_HUMAN	51 kDa	0	1	3
409	30S ribosomal protein S4 OS=Mycoplasma hyorhinis (strain HUB-1) GN=rpsD PE=3 SV=1	E0TKB1_MYCHH	24 kDa	0	2	2
410	Staphylococcal nuclease domain-containing protein 1 OS=Homo sapiens GN=SND1 PE=1 SV=1	SND1_HUMAN (+5)	102 kDa	0	0	8
411	Kinesin-like protein KIF20B OS=Homo sapiens GN=KIF20B PE=1 SV=3	KI20B_HUMAN (+2)	211 kDa	0	2	8
412	RRP15-like protein OS=Homo sapiens GN=RRP15 PE=1 SV=2	RRP15_HUMAN (+1)	31 kDa	0	3	4
413	Replication factor C subunit 2 OS=Homo sapiens GN=RFC2 PE=1 SV=3	RFC2_HUMAN	39 kDa	0	5	2
414	CCR4-NOT transcription complex subunit 1 OS=Homo sapiens GN=CNOT1 PE=1 SV=2	CNOT1_HUMAN (+4)	267 kDa	0	0	5
415	Heterogeneous nuclear ribonucleoprotein D-like OS=Homo sapiens GN=HNRPDL PE=1 SV=3	HNRDL_HUMAN (+10)	46 kDa	0	2	2
416	Deoxynucleotidyltransferase terminal-interacting protein 2 OS=Homo sapiens GN=DNTTIP2 PE=1 SV=2	TDIF2_HUMAN	84 kDa	0	2	3
417	EIF2AK2 protein OS=Homo sapiens GN=EIF2AK2 PE=2 SV=1	B7ZKK7_HUMAN (+4)	62 kDa	0	2	2
418	HCTP4 OS=Homo sapiens GN=HCTP4 PE=2 SV=1	Q643R0_HUMAN (+1)	86 kDa	0	3	1
419	Spermatogenesis-associated serine-rich protein 2 OS=Homo sapiens GN=SPATS2 PE=1 SV=1	SPAS2_HUMAN	60 kDa	0	5	4
420	Borealin OS=Homo sapiens GN=CDCA8 PE=1 SV=2	BOREA_HUMAN (+1)	31 kDa	0	2	4
421	Coatomer protein complex, subunit beta 2 (Beta prime), isoform CRA_b OS=Homo sapiens GN=COPB2 PE=2 SV=1	B4DZI8_HUMAN (+7)	99 kDa	0	2	3
422	Zinc finger CCCH domain-containing protein 7A OS=Homo sapiens GN=ZC3H7A PE=1 SV=1	Z3H7A_HUMAN (+2)	111 kDa	0	1	4
423	Tudor domain-containing protein 3 OS=Homo sapiens GN=TDRD3 PE=1 SV=1	TDRD3_HUMAN	73 kDa	0	1	3
424	Exocyst complex component 5 OS=Homo sapiens GN=EXOC5 PE=1 SV=1	EXOC5_HUMAN (+5)	82 kDa	0	3	3
425	Peroxisome proliferator activated receptor interacting complex protein OS=Homo sapiens GN=PRIC295 PE=2 SV=1	E1NZA1_HUMAN (+1)	293 kDa	0	0	9
426	Ubiquitin-associated protein 2-like OS=Homo sapiens GN=UBAP2L PE=1 SV=2	UBP2L_HUMAN (+9)	115 kDa	0	3	3
427	Histone lysine demethylase PHF8 OS=Homo sapiens GN=PHF8 PE=1 SV=3	PHF8_HUMAN (+1)	118 kDa	0	3	2
428	Neuralized-like protein 4 OS=Homo sapiens GN=NEURL4 PE=1 SV=2	NEUL4_HUMAN	167 kDa	0	2	1
429	Histone acetyltransferase MYST3 OS=Homo sapiens GN=MYST3 PE=1 SV=2	MYST3_HUMAN	225 kDa	0	0	5
430	Spermatid perinuclear RNA-binding protein OS=Homo sapiens GN=STRBP PE=1 SV=1	STRBP_HUMAN (+7)	74 kDa	0	3	4
431	Zinc finger protein 622 OS=Homo sapiens GN=ZNF622 PE=1 SV=1	ZN622_HUMAN	54 kDa	0	3	2
432	Exocyst complex component 7 OS=Homo sapiens GN=EXOC7 PE=1 SV=3	EXOC7_HUMAN (+6)	83 kDa	0	5	1
433	Protein MAK16 homolog OS=Homo sapiens GN=MAK16 PE=1 SV=2	MAK16_HUMAN (+6)	35 kDa	0	2	3
434	Mortality factor 4-like protein 2 OS=Homo sapiens GN=MORF4L2 PE=1 SV=1	MO4L2_HUMAN (+6)	32 kDa	0	4	4
435	Bystin OS=Homo sapiens GN=BYSL PE=1 SV=3	BYST_HUMAN	50 kDa	0	2	4
436	Protein KIAA1967 OS=Homo sapiens GN=KIAA1967 PE=1 SV=2	K1967_HUMAN (+2)	103 kDa	0	7	2
437	Nuclear pore complex protein Nup205 OS=Homo sapiens GN=NUP205 PE=1 SV=3	NU205_HUMAN	228 kDa	0	2	7
438	DNA mismatch repair protein Msh6 OS=Homo sapiens GN=MSH6 PE=1 SV=2	MSH6_HUMAN (+2)	153 kDa	0	1	4
439	COUP transcription factor 2 OS=Homo sapiens GN=NR2F2 PE=1 SV=1	COT2_HUMAN (+8)	46 kDa	0	3	4
440	Melanoma-associated antigen D2 OS=Homo sapiens GN=MAGED2 PE=1 SV=2	MAGD2_HUMAN (+2)	65 kDa	0	2	3
441	Protein ECT2 OS=Homo sapiens GN=ECT2 PE=1 SV=3	ECT2_HUMAN (+2)	100 kDa	0	2	5
442	Exosome complex exonuclease RRP42 OS=Homo sapiens GN=EXOSC7 PE=1 SV=3	EXOS7_HUMAN (+1)	32 kDa	0	4	3
443	Cullin-3 OS=Homo sapiens GN=CUL3 PE=1 SV=2	CUL3_HUMAN (+1)	89 kDa	0	3	1
444	Tripartite motif-containing 26 OS=Homo sapiens GN=TRIM26 PE=4 SV=1	Q5SRL2_HUMAN (+3)	62 kDa	0	4	3
445	High glucose-regulated protein 8 OS=Homo sapiens GN=YTHDF2 PE=2 SV=1	B5BU99_HUMAN (+5)	61 kDa	0	2	1
446	Kinesin-like protein KIFC1 OS=Homo sapiens GN=KIFC1 PE=1 SV=2	KIFC1_HUMAN	74 kDa	0	5	3
447	Protein LTV1 homolog OS=Homo sapiens GN=LTV1 PE=1 SV=1	LTV1_HUMAN (+1)	55 kDa	0	2	3
448	Chromodomain-helicase-DNA-binding protein 3 OS=Homo sapiens GN=CHD3 PE=1 SV=3	CHD3_HUMAN (+7)	227 kDa	0	2	4
449	Serine/threonine-protein kinase PLK1 OS=Homo sapiens GN=PLK1 PE=1 SV=1	PLK1_HUMAN (+3)	68 kDa	0	3	4
450	GTP-binding protein 1 OS=Homo sapiens GN=GTPBP1 PE=1 SV=3	GTPB1_HUMAN (+7)	72 kDa	0	5	4
451	U3 small nucleolar RNA-associated protein 15 homolog OS=Homo sapiens GN=UTP15 PE=1 SV=3	UTP15_HUMAN	58 kDa	0	2	3
452	60S ribosomal protein L10a OS=Homo sapiens GN=RPL10A PE=1 SV=2	RL10A_HUMAN (+6)	25 kDa	0	2	2
453	Excision repair cross-complementing rodent repair deficiency, complementation group 6 OS=Homo sapiens GN=ERCC6 PE=2 SV=1	A0JP10_HUMAN (+1)	168 kDa	0	1	3
454	Serine/arginine-rich splicing factor 9 OS=Homo sapiens GN=SRSF9 PE=1 SV=1	SRSF9_HUMAN	26 kDa	0	2	3
455	MYC-induced nuclear antigen OS=Homo sapiens GN=MINA PE=1 SV=1	MINA_HUMAN	53 kDa	0	1	1
456	Protein virilizer homolog OS=Homo sapiens GN=KIAA1429 PE=1 SV=2	VIR_HUMAN (+1)	202 kDa	0	4	2
457	Ras GTPase-activating-like protein IQGAP2 OS=Homo sapiens GN=IQGAP2 PE=1 SV=4	IQGA2_HUMAN	181 kDa	0	0	5
458	DNA-binding protein A OS=Homo sapiens GN=CSDA PE=1 SV=4	DBPA_HUMAN	40 kDa	0	2	1
459	Cytokine-like nuclear factor n-pac, isoform CRA_c OS=Homo sapiens GN=N-PAC PE=4 SV=1	D3DUE6_HUMAN (+2)	61 kDa	0	1	2
460	60S ribosomal protein L31 OS=Homo sapiens GN=RPL31 PE=1 SV=1	RL31_HUMAN (+10)	14 kDa	0	2	2
461	2,4-dienoyl-CoA reductase, mitochondrial OS=Homo sapiens GN=DECR1 PE=1 SV=1	DECR_HUMAN (+1)	36 kDa	0	3	3
462	Uncharacterized protein OS=Homo sapiens GN=SENP3 PE=4 SV=1	C9JJK6_HUMAN (+1)	65 kDa	0	2	1
463	Exonuclease 1 OS=Homo sapiens GN=EXO1 PE=1 SV=2	EXO1_HUMAN (+2)	94 kDa	0	2	2
464	BTB/POZ domain-containing protein KCTD1 OS=Homo sapiens GN=KCTD1 PE=1 SV=1	KCTD1_HUMAN (+4)	29 kDa	0	2	1
465	RNA-binding protein 40 OS=Homo sapiens GN=RNPC3 PE=1 SV=1	RBM40_HUMAN (+2)	59 kDa	0	1	2
466	Activator of basal transcription 1 OS=Homo sapiens GN=ABT1 PE=1 SV=1	ABT1_HUMAN (+2)	31 kDa	0	2	3
467	Autoantigen La (Fragment) OS=Homo sapiens GN=SSB PE=2 SV=1	B5BUB5_HUMAN (+1)	47 kDa	0	2	2
468	Glycosyltransferase OS=Mycoplasma hyorhinis (strain HUB-1) GN=MHR_0269 PE=4 SV=1	E0TLF3_MYCHH	40 kDa	0	1	3
469	[Pyruvate dehydrogenase [lipoamide]] kinase isozyme 3, mitochondrial OS=Homo sapiens GN=PDK3 PE=1 SV=1	PDK3_HUMAN (+4)	47 kDa	0	4	2
470	FARSLA protein OS=Homo sapiens GN=FARSLA PE=2 SV=1	Q6IBR2_HUMAN (+2)	58 kDa	0	1	2
471	RNA-binding protein OS=Homo sapiens PE=2 SV=1	Q9Y6G0_HUMAN (+1)	32 kDa	0	3	3
472	60S ribosomal protein L7-like 1 OS=Homo sapiens GN=RPL7L1 PE=1 SV=1	RL7L_HUMAN (+1)	29 kDa	0	3	2
473	DDB1- and CUL4-associated factor 13 OS=Homo sapiens GN=DCAF13 PE=1 SV=2	DCA13_HUMAN (+1)	51 kDa	0	2	2
474	DDB1- and CUL4-associated factor 7 OS=Homo sapiens GN=DCAF7 PE=1 SV=1	DCAF7_HUMAN (+12)	39 kDa	0	2	1
475	N-acylneuraminate cytidylyltransferase OS=Homo sapiens GN=CMAS PE=1 SV=2	NEUA_HUMAN (+2)	48 kDa	0	4	3
476	DNA topoisomerase 3-beta-1 OS=Homo sapiens GN=TOP3B PE=1 SV=1	TOP3B_HUMAN (+1)	97 kDa	0	2	3
477	cDNA FLJ59786, highly similar to Probable ATP-dependent RNA helicase DDX31 (EC 3.6.1.-) OS=Homo sapiens PE=2 SV=1	B4DYZ1_HUMAN	81 kDa	0	1	3
478	Uncharacterized protein C7orf50 OS=Homo sapiens GN=C7orf50 PE=1 SV=1	CG050_HUMAN	22 kDa	0	1	4
479	DNA (cytosine-5)-methyltransferase 1 OS=Homo sapiens GN=DNMT1 PE=1 SV=2	DNMT1_HUMAN	183 kDa	0	2	1
480	Intron-binding protein aquarius OS=Homo sapiens GN=AQR PE=1 SV=4	AQR_HUMAN (+2)	171 kDa	0	0	3
481	Exportin-2 OS=Homo sapiens GN=CSE1L PE=1 SV=3	XPO2_HUMAN (+3)	110 kDa	0	1	2
482	Beta-1,3-galactosyltransferase 6 OS=Homo sapiens GN=B3GALT6 PE=2 SV=2	B3GT6_HUMAN (+1)	37 kDa	0	2	2
483	Something about silencing protein 10 OS=Homo sapiens GN=UTP3 PE=1 SV=1	SAS10_HUMAN	55 kDa	0	3	1
484	Spermatogenesis-associated protein 5-like protein 1 OS=Homo sapiens GN=SPATA5L1 PE=1 SV=2	SPA5L_HUMAN	81 kDa	0	2	1
485	Histone deacetylase complex subunit SAP130 OS=Homo sapiens GN=SAP130 PE=1 SV=1	SP130_HUMAN (+6)	110 kDa	0	3	2
486	Cyclin-dependent kinase 13 OS=Homo sapiens GN=CDK13 PE=1 SV=2	CDK13_HUMAN	165 kDa	0	3	2
487	Protein SPT2 homolog OS=Homo sapiens GN=SPTY2D1 PE=1 SV=3	SPT2_HUMAN (+1)	76 kDa	0	0	3
488	PAP-associated domain-containing protein 5 OS=Homo sapiens GN=PAPD5 PE=1 SV=2	PAPD5_HUMAN (+1)	63 kDa	0	2	6
489	Neuroguidin OS=Homo sapiens GN=NGDN PE=1 SV=1	NGDN_HUMAN	36 kDa	0	1	3
490	Kinesin-like protein KIF2C OS=Homo sapiens GN=KIF2C PE=1 SV=2	KIF2C_HUMAN (+3)	81 kDa	0	1	2
491	Uncharacterized protein C3orf63 OS=Homo sapiens GN=C3orf63 PE=1 SV=3	CC063_HUMAN	189 kDa	0	1	2
492	RNA binding motif protein 15 isoform L2 OS=Homo sapiens GN=RBM15 PE=2 SV=1	A1A693_HUMAN (+3)	100 kDa	0	0	5
493	Transcriptional activator protein Pur-alpha OS=Homo sapiens GN=PURA PE=1 SV=2	PURA_HUMAN (+10)	35 kDa	0	2	1
494	Probable ATP-dependent RNA helicase DDX46 OS=Homo sapiens GN=DDX46 PE=1 SV=2	DDX46_HUMAN (+3)	117 kDa	0	2	3
495	28S ribosomal protein S22, mitochondrial OS=Homo sapiens GN=MRPS22 PE=1 SV=1	RT22_HUMAN (+1)	41 kDa	0	3	4
496	Heterogeneous nuclear ribonucleoprotein U-like protein 2 OS=Homo sapiens GN=HNRNPUL2 PE=1 SV=1	HNRL2_HUMAN	85 kDa	0	3	2
497	Serine-threonine kinase receptor-associated protein OS=Homo sapiens GN=STRAP PE=1 SV=1	STRAP_HUMAN (+5)	38 kDa	0	5	2
498	UPF0568 protein C14orf166 OS=Homo sapiens GN=C14orf166 PE=1 SV=1	CN166_HUMAN (+5)	28 kDa	0	3	3
499	Interferon-inducible double stranded RNA-dependent protein kinase activator A OS=Homo sapiens GN=PRKRA PE=1 SV=1	PRKRA_HUMAN (+5)	34 kDa	0	2	3
500	Uncharacterized protein OS=Homo sapiens GN=EIF2B4 PE=4 SV=1	E7ERK9_HUMAN (+1)	60 kDa	0	3	3
501	Putative uncharacterized protein DKFZp666N1710 (Fragment) OS=Homo sapiens GN=DKFZp666N1710 PE=2 SV=1	Q658W3_HUMAN (+1)	46 kDa	0	2	3
502	E3 ubiquitin-protein ligase SIAH1 OS=Homo sapiens GN=SIAH1 PE=1 SV=2	SIAH1_HUMAN (+7)	31 kDa	0	1	4
503	ATP-dependent RNA helicase DHX8 OS=Homo sapiens GN=DHX8 PE=1 SV=1	DHX8_HUMAN (+11)	139 kDa	0	0	2
504	Poly(A) RNA polymerase, mitochondrial OS=Homo sapiens GN=MTPAP PE=1 SV=1	PAPD1_HUMAN	66 kDa	0	2	1
505	Microtubule-associated protein 4 OS=Homo sapiens GN=MAP4 PE=1 SV=3	MAP4_HUMAN (+1)	121 kDa	0	2	0
506	La ribonucleoprotein domain family, member 5 OS=Homo sapiens GN=LARP5 PE=2 SV=1	A7MD20_HUMAN (+1)	81 kDa	0	4	3
507	Chaperone protein dnaK OS=Mycoplasma hyorhinis (strain HUB-1) GN=dnaK PE=2 SV=1	E0TLC1_MYCHH	65 kDa	1	5	3
508	D-3-phosphoglycerate dehydrogenase OS=Homo sapiens GN=PHGDH PE=1 SV=4	SERA_HUMAN (+1)	57 kDa	0	3	2
509	THO complex subunit 6 homolog OS=Homo sapiens GN=THOC6 PE=1 SV=1	THOC6_HUMAN	38 kDa	0	4	1
510	Round spermatid basic protein 1 OS=Homo sapiens GN=RSBN1 PE=2 SV=2	RSBN1_HUMAN	90 kDa	0	0	5
511	CD2 antigen cytoplasmic tail-binding protein 2 OS=Homo sapiens GN=CD2BP2 PE=1 SV=1	CD2B2_HUMAN	38 kDa	0	3	4
512	40S ribosomal protein SA OS=Homo sapiens GN=RPSA PE=1 SV=4	RSSA_HUMAN (+22)	33 kDa	0	4	4
513	Nucleolar protein 10 OS=Homo sapiens GN=NOL10 PE=1 SV=1	NOL10_HUMAN	80 kDa	0	0	4
514	U3 small nucleolar ribonucleoprotein protein MPP10 OS=Homo sapiens GN=MPHOSPH10 PE=1 SV=2	MPP10_HUMAN (+1)	79 kDa	0	5	1
515	ATPase family AAA domain-containing protein 5 OS=Homo sapiens GN=ATAD5 PE=1 SV=4	ATAD5_HUMAN	208 kDa	0	0	5
516	Zinc finger C3H1 domain-containing protein OS=Homo sapiens GN=ZFC3H1 PE=1 SV=3	ZC3H1_HUMAN	226 kDa	0	1	4
517	Actin-like protein 6A OS=Homo sapiens GN=ACTL6A PE=1 SV=1	ACL6A_HUMAN (+2)	47 kDa	0	3	6
518	Histone deacetylase 1 OS=Homo sapiens GN=HDAC1 PE=1 SV=1	HDAC1_HUMAN (+12)	55 kDa	0	3	1
519	Heterogeneous nuclear ribonucleoprotein U-like protein 1 OS=Homo sapiens GN=HNRNPUL1 PE=1 SV=2	HNRL1_HUMAN (+3)	96 kDa	0	2	1
520	WD repeat-containing protein 5 OS=Homo sapiens GN=WDR5 PE=1 SV=1	WDR5_HUMAN (+31)	37 kDa	0	2	3
521	mRNA-capping enzyme OS=Homo sapiens GN=RNGTT PE=1 SV=1	MCE1_HUMAN (+2)	69 kDa	0	3	1
522	Polyadenylate-binding protein 2 OS=Homo sapiens GN=PABPN1 PE=1 SV=3	PABP2_HUMAN (+11)	33 kDa	0	0	0
523	Probable histone-lysine N-methyltransferase NSD2 OS=Homo sapiens GN=WHSC1 PE=1 SV=1	NSD2_HUMAN	152 kDa	0	2	2
524	Asparaginyl-tRNA synthetase OS=Mycoplasma hyorhinis (strain HUB-1) GN=asnC PE=3 SV=1	E0TLF4_MYCHH	51 kDa	0	2	1
525	Annexin A2 OS=Homo sapiens GN=ANXA2 PE=1 SV=2	ANXA2_HUMAN (+8)	39 kDa	0	0	4
526	U4/U6 small nuclear ribonucleoprotein Prp31 OS=Homo sapiens GN=PRPF31 PE=1 SV=2	PRP31_HUMAN (+10)	55 kDa	0	1	2
527	Nuclear fragile X mental retardation-interacting protein 1 OS=Homo sapiens GN=NUFIP1 PE=1 SV=2	NUFP1_HUMAN	56 kDa	0	2	2
528	Zinc finger protein 192 OS=Homo sapiens GN=ZNF192 PE=1 SV=2	ZN192_HUMAN (+2)	66 kDa	0	2	2
529	Cell division control protein 6 homolog OS=Homo sapiens GN=CDC6 PE=1 SV=1	CDC6_HUMAN (+1)	63 kDa	0	4	1
530	Tetratricopeptide repeat protein 37 OS=Homo sapiens GN=TTC37 PE=1 SV=1	TTC37_HUMAN	175 kDa	0	1	3
531	Uncharacterized protein OS=Homo sapiens GN=HJURP PE=4 SV=1	C9JWC4_HUMAN (+1)	64 kDa	0	1	3
532	EF-hand calcium-binding domain-containing protein 7 OS=Homo sapiens GN=EFCAB7 PE=2 SV=1	EFCB7_HUMAN	72 kDa	0	4	4
533	Uncharacterized protein OS=Homo sapiens GN=IMP4 PE=4 SV=1	E7ENR5_HUMAN (+8)	27 kDa	0	2	1
534	THAP domain-containing protein 11 OS=Homo sapiens GN=THAP11 PE=1 SV=2	THA11_HUMAN (+5)	34 kDa	0	1	2
535	Coiled-coil domain-containing protein 137 OS=Homo sapiens GN=CCDC137 PE=1 SV=1	CC137_HUMAN	33 kDa	0	2	1
536	U1 small nuclear ribonucleoprotein 70 kDa OS=Homo sapiens GN=SNRNP70 PE=1 SV=2	RU17_HUMAN (+1)	52 kDa	0	1	0
537	Uncharacterized protein C21orf70 OS=Homo sapiens GN=C21orf70 PE=1 SV=2	CU070_HUMAN	25 kDa	0	2	3
538	Protein FRG1 OS=Homo sapiens GN=FRG1 PE=1 SV=1	FRG1_HUMAN	29 kDa	0	2	2
539	Core histone macro-H2A.2 OS=Homo sapiens GN=H2AFY2 PE=1 SV=3	H2AW_HUMAN (+1)	40 kDa	0	3	2
540	Centromere protein V OS=Homo sapiens GN=CENPV PE=1 SV=1	CENPV_HUMAN	30 kDa	0	3	2
541	Ribosomal RNA-processing protein 7 homolog A OS=Homo sapiens GN=RRP7A PE=1 SV=2	RRP7A_HUMAN	32 kDa	0	4	2
542	Eukaryotic translation initiation factor 6 OS=Homo sapiens GN=EIF6 PE=1 SV=1	IF6_HUMAN	27 kDa	0	2	3
543	Dolichol-phosphate mannosyltransferase OS=Homo sapiens GN=DPM1 PE=1 SV=1	DPM1_HUMAN (+6)	30 kDa	0	3	3
544	Exosome complex exonuclease RRP41 OS=Homo sapiens GN=EXOSC4 PE=1 SV=3	EXOS4_HUMAN	26 kDa	0	2	2
545	Topoisomerase (DNA) II binding protein 1 OS=Homo sapiens GN=TOPBP1 PE=2 SV=2	A0AV47_HUMAN (+2)	161 kDa	0	3	1
546	Structural maintenance of chromosomes protein 5 OS=Homo sapiens GN=SMC5 PE=1 SV=2	SMC5_HUMAN	129 kDa	0	2	1
547	Surfeit locus protein 6 OS=Homo sapiens GN=SURF6 PE=1 SV=3	SURF6_HUMAN (+1)	41 kDa	0	1	3
548	Ribophorin I variant (Fragment) OS=Homo sapiens PE=2 SV=1	Q53EP4_HUMAN (+4)	69 kDa	0	0	3
549	CIP29 protein OS=Homo sapiens GN=CIP29 PE=2 SV=1	Q567R9_HUMAN (+2)	17 kDa	0	2	0
550	AP-2 complex subunit alpha-1 OS=Homo sapiens GN=AP2A1 PE=1 SV=3	AP2A1_HUMAN	108 kDa	0	0	4
551	Polynucleotide 5'-hydroxyl-kinase NOL9 OS=Homo sapiens GN=NOL9 PE=1 SV=1	NOL9_HUMAN	79 kDa	0	3	1
552	Nucleolar protein 7 OS=Homo sapiens GN=NOL7 PE=1 SV=2	NOL7_HUMAN	29 kDa	0	3	1
553	Splicing factor 45 OS=Homo sapiens GN=RBM17 PE=1 SV=1	SPF45_HUMAN (+13)	45 kDa	0	1	2
554	RNA-binding protein with serine-rich domain 1 OS=Homo sapiens GN=RNPS1 PE=1 SV=1	RNPS1_HUMAN (+10)	34 kDa	0	1	1
555	40S ribosomal protein S13 OS=Homo sapiens GN=RPS13 PE=1 SV=2	RS13_HUMAN (+11)	17 kDa	0	1	2
556	DnaJ homolog subfamily A member 2 OS=Homo sapiens GN=DNAJA2 PE=1 SV=1	DNJA2_HUMAN (+6)	46 kDa	0	1	2
557	Heterogeneous nuclear ribonucleoprotein H3 OS=Homo sapiens GN=HNRNPH3 PE=1 SV=2	HNRH3_HUMAN (+7)	37 kDa	0	1	2
558	p21-activated protein kinase-interacting protein 1 OS=Homo sapiens GN=PAK1IP1 PE=1 SV=2	PK1IP_HUMAN	44 kDa	0	2	2
559	Uncharacterized protein OS=Homo sapiens GN=CEP78 PE=4 SV=1	A8MST6_HUMAN (+2)	76 kDa	0	3	2
560	SEC15-like protein 3 OS=Homo sapiens GN=SEC15L3 PE=2 SV=1	A5YP36_HUMAN (+7)	82 kDa	0	2	2
561	Transcription elongation regulator 1 OS=Homo sapiens GN=TCERG1 PE=1 SV=2	TCRG1_HUMAN (+5)	124 kDa	0	2	1
562	Nucleolar transcription factor 1 OS=Homo sapiens GN=UBTF PE=1 SV=1	UBF1_HUMAN (+12)	89 kDa	0	3	1
563	A-kinase anchor protein 8-like OS=Homo sapiens GN=AKAP8L PE=1 SV=3	AKP8L_HUMAN	72 kDa	0	2	1
564	Probable ATP-dependent RNA helicase DDX28 OS=Homo sapiens GN=DDX28 PE=2 SV=2	DDX28_HUMAN	60 kDa	0	2	2
565	Heparan sulfate 2-O-sulfotransferase 1 OS=Homo sapiens GN=HS2ST1 PE=1 SV=1	HS2ST_HUMAN (+4)	42 kDa	0	3	1
566	Polymerase (RNA) II (DNA directed) polypeptide E, 25kDa, isoform CRA_c OS=Homo sapiens GN=POLR2E PE=4 SV=1	B4DJ89_HUMAN (+9)	14 kDa	0	0	3
567	SAM domain and HD domain-containing protein 1 OS=Homo sapiens GN=SAMHD1 PE=1 SV=2	SAMH1_HUMAN	72 kDa	0	1	4
568	Structural maintenance of chromosomes protein 6 OS=Homo sapiens GN=SMC6 PE=1 SV=2	SMC6_HUMAN	126 kDa	0	2	2
569	Centromere-associated protein E OS=Homo sapiens GN=CENPE PE=1 SV=2	CENPE_HUMAN	316 kDa	0	0	1
570	WD repeat-containing protein 74 OS=Homo sapiens GN=WDR74 PE=1 SV=1	WDR74_HUMAN	42 kDa	0	3	5
571	Coiled-coil domain-containing protein 86 OS=Homo sapiens GN=CCDC86 PE=1 SV=1	CCD86_HUMAN (+2)	40 kDa	0	2	2
572	Exosome complex exonuclease RRP40 OS=Homo sapiens GN=EXOSC3 PE=1 SV=3	EXOS3_HUMAN	30 kDa	0	2	2
573	WD repeat-containing protein 24 OS=Homo sapiens GN=WDR24 PE=1 SV=1	WDR24_HUMAN	102 kDa	0	2	2
574	Archain 1, isoform CRA_b OS=Homo sapiens GN=ARCN1 PE=2 SV=1	B0YIW5_HUMAN (+10)	57 kDa	0	2	1
575	40S ribosomal protein S25 OS=Homo sapiens GN=RPS25 PE=1 SV=1	RS25_HUMAN (+22)	14 kDa	0	2	2
576	Zinc finger and BTB domain-containing protein 11 OS=Homo sapiens GN=ZBTB11 PE=1 SV=2	ZBT11_HUMAN	119 kDa	0	1	2
577	Death-inducer obliterator 1 OS=Homo sapiens GN=DIDO1 PE=1 SV=5	DIDO1_HUMAN	244 kDa	0	0	2
578	Nucleosome-remodeling factor subunit BPTF OS=Homo sapiens GN=BPTF PE=1 SV=3	BPTF_HUMAN	338 kDa	0	4	1
579	40S ribosomal protein S19 OS=Homo sapiens GN=RPS19 PE=2 SV=1	B0ZBD0_HUMAN (+15)	16 kDa	0	1	1
580	Zinc finger, CCHC domain containing 17, isoform CRA_a OS=Homo sapiens GN=ZCCHC17 PE=2 SV=1	B4DY38_HUMAN (+8)	27 kDa	0	1	2
581	A-kinase anchor protein 1, mitochondrial OS=Homo sapiens GN=AKAP1 PE=1 SV=1	AKAP1_HUMAN	97 kDa	0	3	1
582	Putative methyltransferase NSUN4 OS=Homo sapiens GN=NSUN4 PE=1 SV=2	NSUN4_HUMAN (+2)	43 kDa	0	1	1
583	28S ribosomal protein S27, mitochondrial OS=Homo sapiens GN=MRPS27 PE=1 SV=3	RT27_HUMAN (+3)	48 kDa	0	2	3
584	Chromosome 18 open reading frame 21, isoform CRA_a OS=Homo sapiens GN=C18orf21 PE=4 SV=1	A6NFX5_HUMAN (+2)	15 kDa	0	1	2
585	X-ray repair cross complementing protein 1 variant (Fragment) OS=Homo sapiens PE=2 SV=1	Q59HH7_HUMAN (+1)	71 kDa	0	4	0
586	Developmentally-regulated GTP-binding protein 1 OS=Homo sapiens GN=DRG1 PE=1 SV=1	DRG1_HUMAN (+15)	41 kDa	0	5	0
587	Uncharacterized protein C9orf114 OS=Homo sapiens GN=C9orf114 PE=1 SV=3	CI114_HUMAN (+1)	42 kDa	0	1	3
588	DNA mismatch repair protein Msh2 OS=Homo sapiens GN=MSH2 PE=1 SV=1	MSH2_HUMAN	105 kDa	0	1	2
589	DNA/RNA-binding protein KIN17 OS=Homo sapiens GN=KIN PE=1 SV=2	KIN17_HUMAN	45 kDa	0	3	4
590	GTP-binding protein 10 OS=Homo sapiens GN=GTPBP10 PE=1 SV=1	GTPBA_HUMAN	43 kDa	0	5	1
591	DNA polymerase epsilon catalytic subunit A OS=Homo sapiens GN=POLE PE=1 SV=5	DPOE1_HUMAN (+4)	262 kDa	0	0	4
592	A-kinase anchor protein 8 OS=Homo sapiens GN=AKAP8 PE=1 SV=1	AKAP8_HUMAN (+2)	76 kDa	0	1	1
593	Eukaryotic translation initiation factor 3 subunit E OS=Homo sapiens GN=EIF3E PE=1 SV=1	EIF3E_HUMAN (+9)	52 kDa	0	2	1
594	Polycomb protein SUZ12 OS=Homo sapiens GN=SUZ12 PE=1 SV=3	SUZ12_HUMAN	83 kDa	0	0	3
595	Serrate RNA effector molecule homolog OS=Homo sapiens GN=SRRT PE=1 SV=1	SRRT_HUMAN (+5)	101 kDa	0	0	2
596	Eukaryotic initiation factor 4A-I OS=Homo sapiens GN=EIF4A1 PE=1 SV=1	IF4A1_HUMAN (+24)	46 kDa	0	0	3
597	S phase cyclin A-associated protein in the endoplasmic reticulum OS=Homo sapiens GN=SCAPER PE=1 SV=1	SCAPE_HUMAN	158 kDa	0	1	3
598	Mitochondrial twinkle protein OS=Homo sapiens PE=4 SV=1	E5KSY5_HUMAN (+1)	77 kDa	0	1	2
599	RNA 3'-terminal phosphate cyclase-like protein OS=Homo sapiens GN=RCL1 PE=1 SV=3	RCL1_HUMAN (+1)	41 kDa	0	2	2
600	DnaJ homolog subfamily A member 1 OS=Homo sapiens GN=DNAJA1 PE=1 SV=2	DNJA1_HUMAN (+4)	45 kDa	0	1	3
601	Cancer/testis antigen family 45 member A2 OS=Homo sapiens GN=CT45A2 PE=2 SV=2	CT452_HUMAN (+2)	21 kDa	0	1	1
602	Aspartyl/asparaginyl beta-hydroxylase OS=Homo sapiens GN=ASPH PE=1 SV=3	ASPH_HUMAN (+1)	86 kDa	0	1	2
603	Alpha-taxilin OS=Homo sapiens GN=TXLNA PE=1 SV=3	TXLNA_HUMAN (+2)	62 kDa	0	2	1
604	Proliferating cell nuclear antigen OS=Homo sapiens GN=PCNA PE=1 SV=1	PCNA_HUMAN (+9)	29 kDa	0	1	2
605	Melanoma-associated antigen B2 OS=Homo sapiens GN=MAGEB2 PE=1 SV=3	MAGB2_HUMAN (+2)	35 kDa	0	1	2
606	Protein FAM98A OS=Homo sapiens GN=FAM98A PE=1 SV=1	FA98A_HUMAN	55 kDa	0	2	3
607	Protein DEK OS=Homo sapiens GN=DEK PE=1 SV=1	DEK_HUMAN	43 kDa	0	3	1
608	Protein SCAF11 OS=Homo sapiens GN=SCAF11 PE=1 SV=2	SCAFB_HUMAN (+1)	165 kDa	0	1	2
609	Serine/threonine-protein kinase MARK2 OS=Homo sapiens GN=MARK2 PE=1 SV=2	MARK2_HUMAN (+9)	88 kDa	0	1	3
610	Zinc finger protein 668 OS=Homo sapiens GN=ZNF668 PE=2 SV=3	ZN668_HUMAN (+2)	68 kDa	0	0	2
611	Phosphorylated adapter RNA export protein OS=Homo sapiens GN=PHAX PE=1 SV=1	PHAX_HUMAN	44 kDa	0	2	1
612	RCC2 protein (Fragment) OS=Homo sapiens GN=RCC2 PE=2 SV=1	A5PLK7_HUMAN (+1)	50 kDa	0	2	0
613	UPF0629 protein C17orf42 OS=Homo sapiens GN=C17orf42 PE=1 SV=1	CQ042_HUMAN	42 kDa	0	3	2
614	PIN2/TERF1-interacting telomerase inhibitor 1 OS=Homo sapiens GN=PINX1 PE=1 SV=2	PINX1_HUMAN (+1)	37 kDa	0	3	0
615	Mediator of RNA polymerase II transcription subunit 14 OS=Homo sapiens GN=MED14 PE=1 SV=2	MED14_HUMAN (+1)	161 kDa	0	3	0
616	AT-rich interactive domain-containing protein 4B OS=Homo sapiens GN=ARID4B PE=1 SV=2	ARI4B_HUMAN	148 kDa	0	4	0
617	A-kinase anchor protein 17A OS=Homo sapiens GN=AKAP17A PE=1 SV=2	AK17A_HUMAN	81 kDa	0	0	1
618	Mediator of RNA polymerase II transcription subunit 12 OS=Homo sapiens GN=MED12 PE=1 SV=4	MED12_HUMAN (+2)	243 kDa	0	3	3
619	Mediator of RNA polymerase II transcription subunit 23 OS=Homo sapiens GN=MED23 PE=1 SV=2	MED23_HUMAN (+4)	156 kDa	0	3	0
620	Sister chromatid cohesion protein PDS5 homolog B OS=Homo sapiens GN=PDS5B PE=1 SV=1	PDS5B_HUMAN (+6)	165 kDa	0	1	5
621	Ribonuclease P protein subunit p30 OS=Homo sapiens GN=RPP30 PE=1 SV=1	RPP30_HUMAN (+5)	29 kDa	0	2	1
622	Kelch-like ECH-associated protein 1 OS=Homo sapiens GN=KEAP1 PE=1 SV=2	KEAP1_HUMAN (+6)	70 kDa	0	1	2
623	Zinc finger protein 346 OS=Homo sapiens GN=ZNF346 PE=1 SV=1	ZN346_HUMAN (+3)	33 kDa	0	4	2
624	Coatomer subunit epsilon OS=Homo sapiens GN=COPE PE=1 SV=3	COPE_HUMAN (+4)	34 kDa	0	3	2
625	TFIIH basal transcription factor complex helicase XPB subunit OS=Homo sapiens GN=ERCC3 PE=1 SV=1	ERCC3_HUMAN (+16)	89 kDa	0	0	2
626	Zinc finger CCCH domain-containing protein 7B OS=Homo sapiens GN=ZC3H7B PE=1 SV=1	Z3H7B_HUMAN	112 kDa	0	2	2
627	Zinc finger protein 771 OS=Homo sapiens GN=ZNF771 PE=1 SV=1	ZN771_HUMAN (+1)	36 kDa	0	1	2
628	Nucleoporin GLE1 OS=Homo sapiens GN=GLE1 PE=1 SV=2	GLE1_HUMAN (+3)	80 kDa	0	1	1
629	28S ribosomal protein S7, mitochondrial OS=Homo sapiens GN=MRPS7 PE=1 SV=2	RT07_HUMAN	28 kDa	0	1	1
630	RNA-binding protein 6 OS=Homo sapiens GN=RBM6 PE=1 SV=5	RBM6_HUMAN (+1)	129 kDa	0	1	2
631	40S ribosomal protein S5 OS=Homo sapiens GN=RPS5 PE=1 SV=4	RS5_HUMAN (+59)	23 kDa	0	0	1
632	Notchless protein homolog 1 OS=Homo sapiens GN=NLE1 PE=1 SV=4	NLE1_HUMAN (+1)	53 kDa	0	0	4
633	Abnormal spindle-like microcephaly-associated protein OS=Homo sapiens GN=ASPM PE=1 SV=2	ASPM_HUMAN	410 kDa	0	0	4
634	Nucleolar protein 8 OS=Homo sapiens GN=NOL8 PE=1 SV=1	NOL8_HUMAN (+4)	132 kDa	0	0	4
635	Acyl-CoA dehydrogenase family member 11 OS=Homo sapiens GN=ACAD11 PE=1 SV=2	ACD11_HUMAN	87 kDa	0	0	3
636	Probable ATP-dependent RNA helicase DDX52 OS=Homo sapiens GN=DDX52 PE=1 SV=3	DDX52_HUMAN (+11)	68 kDa	0	1	2
637	Ribosome production factor 1 OS=Homo sapiens GN=RPF1 PE=1 SV=2	RPF1_HUMAN	40 kDa	0	2	4
638	Putative uncharacterized protein DKFZp762C1015 (Fragment) OS=Homo sapiens GN=DKFZp762C1015 PE=2 SV=1	Q68CN2_HUMAN (+2)	82 kDa	0	0	0
639	Regulator of nonsense transcripts 2 OS=Homo sapiens GN=UPF2 PE=1 SV=1	RENT2_HUMAN (+8)	148 kDa	0	0	2
640	Exocyst complex component 4 OS=Homo sapiens GN=EXOC4 PE=1 SV=1	EXOC4_HUMAN (+2)	111 kDa	0	0	3
641	MYO9B variant protein OS=Homo sapiens PE=2 SV=1	B0I1T6_HUMAN (+2)	243 kDa	0	0	4
642	AP-3 complex subunit delta-1 OS=Homo sapiens GN=AP3D1 PE=1 SV=1	AP3D1_HUMAN (+12)	130 kDa	0	2	1
643	Uncharacterized protein OS=Homo sapiens GN=C12orf43 PE=4 SV=1	E7ENF1_HUMAN (+2)	24 kDa	0	2	1
644	RNA-binding protein 4 OS=Homo sapiens GN=RBM4 PE=1 SV=1	RBM4_HUMAN (+21)	40 kDa	0	1	2
645	Quinone oxidoreductase OS=Homo sapiens GN=CRYZ PE=1 SV=1	QOR_HUMAN (+1)	35 kDa	0	0	1
646	Telomeric repeat-binding factor 2 OS=Homo sapiens GN=TERF2 PE=1 SV=2	TERF2_HUMAN	56 kDa	0	2	2
647	H/ACA ribonucleoprotein complex subunit 1 OS=Homo sapiens GN=GAR1 PE=1 SV=1	GAR1_HUMAN	22 kDa	0	2	1
648	PCI domain-containing protein 2 OS=Homo sapiens GN=PCID2 PE=1 SV=2	PCID2_HUMAN (+8)	46 kDa	0	1	2
649	Mediator of RNA polymerase II transcription subunit 17 OS=Homo sapiens GN=MED17 PE=1 SV=2	MED17_HUMAN (+2)	73 kDa	0	2	1
650	Inner centromere protein OS=Homo sapiens GN=INCENP PE=1 SV=3	INCE_HUMAN	105 kDa	0	2	0
651	Lamina-associated polypeptide 2, isoform alpha OS=Homo sapiens GN=TMPO PE=1 SV=2	LAP2A_HUMAN	75 kDa	0	3	0
652	RNA-binding protein 12B OS=Homo sapiens GN=RBM12B PE=1 SV=2	RB12B_HUMAN (+2)	118 kDa	0	1	0
653	IBTK protein OS=Homo sapiens GN=IBTK PE=2 SV=1	B7ZLD4_HUMAN (+3)	127 kDa	0	1	0
654	DNA damage-binding protein 1 OS=Homo sapiens GN=DDB1 PE=1 SV=1	DDB1_HUMAN (+7)	127 kDa	0	2	0
655	Protein MCM10 homolog OS=Homo sapiens GN=MCM10 PE=1 SV=2	MCM10_HUMAN	98 kDa	0	0	2
656	Telomeric repeat-binding factor 1 OS=Homo sapiens GN=TERF1 PE=1 SV=3	TERF1_HUMAN (+2)	50 kDa	0	3	0
657	Multiple substrate lipid kinase, isoform CRA_a OS=Homo sapiens GN=FLJ10842 PE=4 SV=1	A4D1U5_HUMAN (+3)	47 kDa	0	3	3
658	Angiogenic factor with G patch and FHA domains 1 OS=Homo sapiens GN=AGGF1 PE=1 SV=2	AGGF1_HUMAN (+1)	81 kDa	0	3	0
659	Structural maintenance of chromosomes flexible hinge domain-containing protein 1 OS=Homo sapiens GN=SMCHD1 PE=1 SV=2	SMHD1_HUMAN	226 kDa	0	1	2
660	G-rich sequence factor 1 OS=Homo sapiens GN=GRSF1 PE=1 SV=3	GRSF1_HUMAN (+5)	53 kDa	0	2	0
661	Tropomodulin-1 OS=Homo sapiens GN=TMOD1 PE=1 SV=1	TMOD1_HUMAN	41 kDa	0	3	1
662	Protein RSM22 homolog, mitochondrial OS=Homo sapiens GN=METT11D1 PE=2 SV=1	M11D1_HUMAN	51 kDa	0	1	4
663	Translation initiation factor eIF-2B subunit alpha OS=Homo sapiens GN=EIF2B1 PE=1 SV=1	EI2BA_HUMAN (+2)	34 kDa	0	0	3
664	Nuclear pore complex protein Nup133 OS=Homo sapiens GN=NUP133 PE=1 SV=2	NU133_HUMAN (+1)	129 kDa	0	1	2
665	Nuclear pore complex protein Nup155 OS=Homo sapiens GN=NUP155 PE=1 SV=1	NU155_HUMAN (+7)	155 kDa	0	2	0
666	Pre-mRNA-splicing factor SLU7 OS=Homo sapiens GN=SLU7 PE=1 SV=2	SLU7_HUMAN (+2)	68 kDa	0	0	0
667	Chromobox protein homolog 8 OS=Homo sapiens GN=CBX8 PE=1 SV=3	CBX8_HUMAN	43 kDa	0	0	3
668	Metastasis-associated protein MTA2 OS=Homo sapiens GN=MTA2 PE=1 SV=1	MTA2_HUMAN	75 kDa	0	0	2
669	DnaJ homolog subfamily C member 21 OS=Homo sapiens GN=DNAJC21 PE=1 SV=2	DJC21_HUMAN	62 kDa	0	3	2
670	Cell division cycle-associated protein 2 OS=Homo sapiens GN=CDCA2 PE=1 SV=2	CDCA2_HUMAN (+1)	113 kDa	0	1	2
671	Cyclin-dependent kinase 1 OS=Homo sapiens GN=CDK1 PE=1 SV=2	CDK1_HUMAN (+6)	34 kDa	0	1	2
672	Inosine-5'-monophosphate dehydrogenase 2 OS=Homo sapiens GN=IMPDH2 PE=1 SV=2	IMDH2_HUMAN (+12)	56 kDa	0	2	0
673	PNMA-like protein 1 OS=Homo sapiens GN=PNMAL1 PE=2 SV=2	PNML1_HUMAN (+3)	48 kDa	0	1	2
674	Mitochondrial ribosomal protein S18B OS=Homo sapiens GN=MRPS18B PE=2 SV=1	B0S7P4_HUMAN (+2)	29 kDa	0	0	2
675	Transcriptional repressor p66-alpha OS=Homo sapiens GN=GATAD2A PE=1 SV=1	P66A_HUMAN (+3)	68 kDa	0	1	2
676	HCG26477 OS=Homo sapiens GN=RPS28 PE=4 SV=1	B2R4R9_HUMAN (+10)	8 kDa	0	1	1
677	ELAV (Embryonic lethal, abnormal vision, Drosophila)-like 2 (Hu antigen B) OS=Homo sapiens GN=ELAVL2 PE=4 SV=1	B1AM49_HUMAN (+21)	42 kDa	0	2	1
678	Protein LSM14 homolog A OS=Homo sapiens GN=LSM14A PE=1 SV=3	LS14A_HUMAN (+1)	51 kDa	0	2	0
679	Polycomb protein EED OS=Homo sapiens GN=EED PE=1 SV=2	EED_HUMAN (+5)	50 kDa	0	1	2
680	Nuclear receptor coactivator 5 OS=Homo sapiens GN=NCOA5 PE=1 SV=2	NCOA5_HUMAN (+3)	66 kDa	0	0	2
681	Translation initiation factor eIF-2B subunit epsilon OS=Homo sapiens GN=EIF2B5 PE=1 SV=3	EI2BE_HUMAN	80 kDa	0	0	2
682	BRCA1-associated RING domain protein 1 OS=Homo sapiens GN=BARD1 PE=1 SV=2	BARD1_HUMAN (+1)	87 kDa	0	0	2
683	TATA box-binding protein-associated factor RNA polymerase I subunit B OS=Homo sapiens GN=TAF1B PE=1 SV=1	TAF1B_HUMAN	69 kDa	0	0	3
684	Pumilio domain-containing protein C14orf21 OS=Homo sapiens GN=C14orf21 PE=1 SV=1	CN021_HUMAN (+1)	69 kDa	0	1	2
685	Gamma-taxilin OS=Homo sapiens GN=TXLNG PE=1 SV=2	TXLNG_HUMAN (+5)	61 kDa	0	0	3
686	AP-2 complex subunit mu OS=Homo sapiens GN=AP2M1 PE=1 SV=2	AP2M1_HUMAN (+23)	50 kDa	0	0	2
687	Cytoskeleton-associated protein 2-like OS=Homo sapiens GN=CKAP2L PE=1 SV=4	CKP2L_HUMAN	84 kDa	0	3	0
688	39S ribosomal protein L46, mitochondrial OS=Homo sapiens GN=MRPL46 PE=1 SV=1	RM46_HUMAN (+1)	32 kDa	0	1	2
689	DNA-directed RNA polymerase OS=Homo sapiens PE=2 SV=1	B3KV73_HUMAN (+6)	121 kDa	0	2	0
690	IQ calmodulin-binding motif-containing protein 1 OS=Homo sapiens GN=IQCB1 PE=1 SV=1	IQCB1_HUMAN (+1)	69 kDa	0	0	3
691	General transcription factor IIH subunit 4 OS=Homo sapiens GN=GTF2H4 PE=2 SV=1	TF2H4_HUMAN (+8)	52 kDa	0	0	2
692	Pre-mRNA-splicing regulator WTAP OS=Homo sapiens GN=WTAP PE=1 SV=2	FL2D_HUMAN	44 kDa	0	0	0
693	DNA-3-methyladenine glycosylase OS=Homo sapiens GN=MPG PE=1 SV=3	3MG_HUMAN (+3)	33 kDa	0	4	0
694	Sideroflexin-1 OS=Homo sapiens GN=SFXN1 PE=1 SV=4	SFXN1_HUMAN	36 kDa	0	0	5
695	ADP-ribosylation factor-like protein 6-interacting protein 4 OS=Homo sapiens GN=ARL6IP4 PE=1 SV=1	AR6P4_HUMAN (+4)	38 kDa	0	1	1
696	Microtubule-associated protein 1B OS=Homo sapiens GN=MAP1B PE=2 SV=1	A2BDK6_HUMAN (+10)	257 kDa	0	1	2
697	Nascent polypeptide-associated complex subunit alpha OS=Homo sapiens GN=NACA PE=1 SV=1	NACA_HUMAN (+39)	23 kDa	0	1	2
698	FAM133B protein OS=Homo sapiens GN=FAM133B PE=2 SV=1	B2RXJ1_HUMAN (+17)	28 kDa	0	0	0
699	NF-kappa-B-activating protein OS=Homo sapiens GN=NKAP PE=1 SV=1	NKAP_HUMAN (+2)	47 kDa	0	2	0
700	Telomere-associated protein RIF1 OS=Homo sapiens GN=RIF1 PE=1 SV=2	RIF1_HUMAN	274 kDa	0	2	0
701	Mitogen-activated protein kinase kinase kinase 1 OS=Homo sapiens GN=MAP3K1 PE=1 SV=4	M3K1_HUMAN	164 kDa	0	0	2
702	General transcription factor IIH subunit 2-like protein OS=Homo sapiens GN=GTF2H2C PE=2 SV=1	T2H2L_HUMAN (+7)	44 kDa	0	3	1
703	Eukaryotic translation initiation factor 4 gamma 3 OS=Homo sapiens GN=EIF4G3 PE=1 SV=2	IF4G3_HUMAN (+5)	177 kDa	0	1	2
704	HNP95 OS=Homo sapiens GN=hNp95 PE=2 SV=1	A0JBR2_HUMAN (+4)	90 kDa	0	1	0
705	MTCH1 protein (Fragment) OS=Homo sapiens GN=MTCH1 PE=2 SV=1	A4FVA6_HUMAN (+12)	40 kDa	0	0	2
706	Fatty acyl-CoA reductase 1 OS=Homo sapiens GN=FAR1 PE=1 SV=1	FACR1_HUMAN (+5)	59 kDa	0	2	3
707	Uncharacterized protein C19orf47 OS=Homo sapiens GN=C19orf47 PE=1 SV=1	CS047_HUMAN	45 kDa	0	2	1
708	Coiled-coil domain-containing protein 8 OS=Homo sapiens GN=CCDC8 PE=1 SV=2	CCDC8_HUMAN	59 kDa	0	3	1
709	RISC-loading complex subunit TARBP2 OS=Homo sapiens GN=TARBP2 PE=1 SV=3	TRBP2_HUMAN (+6)	39 kDa	0	1	2
710	AT-rich interactive domain-containing protein 3B OS=Homo sapiens GN=ARID3B PE=1 SV=2	ARI3B_HUMAN	61 kDa	0	2	0
711	Small nuclear ribonucleoprotein Sm D2 OS=Homo sapiens GN=SNRPD2 PE=1 SV=1	SMD2_HUMAN (+14)	14 kDa	0	0	1
712	Nucleolar and coiled-body phosphoprotein 1 OS=Homo sapiens GN=NOLC1 PE=1 SV=2	NOLC1_HUMAN (+1)	74 kDa	0	1	3
713	CLASP1 protein OS=Homo sapiens GN=CLASP1 PE=2 SV=1	A2RU21_HUMAN (+12)	163 kDa	0	0	3
714	DNA-directed RNA polymerase I subunit RPA43 OS=Homo sapiens GN=TWISTNB PE=1 SV=1	RPA43_HUMAN	37 kDa	0	1	2
715	DnaJ homolog subfamily C member 10 OS=Homo sapiens GN=DNAJC10 PE=1 SV=2	DJC10_HUMAN	91 kDa	0	0	4
716	Telomeric repeat-binding factor 2-interacting protein 1 OS=Homo sapiens GN=TERF2IP PE=1 SV=1	TE2IP_HUMAN (+1)	44 kDa	0	2	0
717	Putative RNA-binding protein 15B OS=Homo sapiens GN=RBM15B PE=1 SV=3	RB15B_HUMAN	97 kDa	0	0	3
718	Eukaryotic translation initiation factor 3 subunit I OS=Homo sapiens GN=EIF3I PE=1 SV=1	EIF3I_HUMAN (+9)	37 kDa	0	0	2
719	Uncharacterized protein CXorf57 OS=Homo sapiens GN=CXorf57 PE=1 SV=2	CX057_HUMAN (+1)	98 kDa	0	0	2
720	AT-rich interactive domain-containing protein 2 OS=Homo sapiens GN=ARID2 PE=1 SV=2	ARID2_HUMAN (+2)	197 kDa	0	0	3
721	Eukaryotic translation initiation factor 3, subunit 3 gamma, 40kDa, isoform CRA_b OS=Homo sapiens GN=EIF3S3 PE=2 SV=1	B3KS98_HUMAN (+7)	42 kDa	0	2	0
722	Casein kinase I isoform epsilon OS=Homo sapiens GN=CSNK1E PE=1 SV=1	KC1E_HUMAN (+10)	47 kDa	0	0	2
723	Treslin OS=Homo sapiens GN=TICRR PE=1 SV=2	TICRR_HUMAN	211 kDa	0	0	2
724	SAGA-associated factor 29 homolog OS=Homo sapiens GN=CCDC101 PE=1 SV=1	SGF29_HUMAN (+9)	33 kDa	0	1	2
725	SNW domain-containing protein 1 OS=Homo sapiens GN=SNW1 PE=1 SV=1	SNW1_HUMAN (+20)	61 kDa	0	1	0
726	Selenocysteine-specific elongation factor OS=Homo sapiens GN=EEFSEC PE=1 SV=4	SELB_HUMAN	65 kDa	0	1	2
727	Chromosome-associated kinesin KIF4A OS=Homo sapiens GN=KIF4A PE=1 SV=3	KIF4A_HUMAN (+1)	140 kDa	0	1	2
728	TOX high mobility group box family member 4 OS=Homo sapiens GN=TOX4 PE=1 SV=1	TOX4_HUMAN (+7)	66 kDa	0	1	2
729	Zinc finger CCHC domain-containing protein 9 OS=Homo sapiens GN=ZCCHC9 PE=2 SV=2	ZCHC9_HUMAN	30 kDa	0	0	2
730	Mitochondrial transcription factor A OS=Homo sapiens PE=4 SV=1	E5KSU5_HUMAN (+3)	29 kDa	0	2	0
731	Annexin A1 OS=Homo sapiens GN=ANXA1 PE=1 SV=2	ANXA1_HUMAN (+4)	39 kDa	0	0	2
732	Pre-mRNA-processing factor 17 OS=Homo sapiens GN=CDC40 PE=1 SV=1	PRP17_HUMAN (+9)	66 kDa	0	0	2
733	Interferon-stimulated 20 kDa exonuclease-like 2 OS=Homo sapiens GN=ISG20L2 PE=1 SV=1	I20L2_HUMAN	39 kDa	0	3	0
734	Non-structural maintenance of chromosomes element 4 homolog A OS=Homo sapiens GN=NSMCE4A PE=1 SV=2	NSE4A_HUMAN	44 kDa	0	1	0
735	DERP12 (Dermal papilla derived protein 12) OS=Homo sapiens GN=derp12 PE=2 SV=1	Q8TE01_HUMAN	38 kDa	0	1	0
736	Exportin-1 OS=Homo sapiens GN=XPO1 PE=1 SV=1	XPO1_HUMAN (+6)	123 kDa	0	0	3
737	Cullin-7 OS=Homo sapiens GN=CUL7 PE=1 SV=2	CUL7_HUMAN (+2)	191 kDa	0	3	0
738	Serine/threonine-protein kinase PRP4 homolog OS=Homo sapiens GN=PRPF4B PE=1 SV=3	PRP4B_HUMAN (+9)	117 kDa	0	0	0
739	IQ motif containing GTPase activating protein 3 OS=Homo sapiens GN=IQGAP3 PE=2 SV=1	A2RRC9_HUMAN (+4)	185 kDa	0	0	2
740	Centromere protein H, isoform CRA_b OS=Homo sapiens GN=CENPH PE=2 SV=1	B3KVZ3_HUMAN (+1)	26 kDa	0	0	2
741	Peroxiredoxin-1 OS=Homo sapiens GN=PRDX1 PE=1 SV=1	PRDX1_HUMAN (+5)	22 kDa	0	0	0
742	3'-5' exoribonuclease 1 OS=Homo sapiens GN=ERI1 PE=1 SV=3	ERI1_HUMAN (+1)	40 kDa	0	0	2
743	Ubiquitin-protein ligase E3C OS=Homo sapiens GN=UBE3C PE=1 SV=3	UBE3C_HUMAN (+3)	124 kDa	0	0	2
744	Mediator of RNA polymerase II transcription subunit 4 OS=Homo sapiens GN=MED4 PE=1 SV=1	MED4_HUMAN	30 kDa	0	2	0
745	NHP2 non-histone chromosome protein 2-like 1 (S. cerevisiae) OS=Homo sapiens GN=NHP2L1 PE=4 SV=1	B1AHD1_HUMAN (+8)	15 kDa	0	0	1
746	Programmed cell death protein 7 OS=Homo sapiens GN=PDCD7 PE=1 SV=1	PDCD7_HUMAN (+1)	55 kDa	0	1	0
747	RNA-binding protein 27 OS=Homo sapiens GN=RBM27 PE=1 SV=2	RBM27_HUMAN (+5)	119 kDa	0	1	2
748	E3 ubiquitin-protein ligase RBBP6 OS=Homo sapiens GN=RBBP6 PE=1 SV=1	RBBP6_HUMAN	202 kDa	0	1	2
749	Double-strand-break repair protein rad21 homolog OS=Homo sapiens GN=RAD21 PE=1 SV=2	RAD21_HUMAN (+1)	72 kDa	0	1	2
750	Major centromere autoantigen B OS=Homo sapiens GN=CENPB PE=1 SV=2	CENPB_HUMAN (+5)	65 kDa	0	1	2
751	Mediator complex subunit MED16 variant MED16_i3 (Fragment) OS=Homo sapiens GN=MED16 PE=2 SV=1	B9TWZ6_HUMAN (+8)	59 kDa	0	0	1
752	Transcription factor 25 OS=Homo sapiens GN=TCF25 PE=1 SV=1	TCF25_HUMAN	77 kDa	0	0	1
753	Chromatin modifying protein 2B OS=Homo sapiens GN=CHMP2B PE=2 SV=1	B2RE76_HUMAN (+5)	24 kDa	0	1	0
754	Centromere protein Q OS=Homo sapiens GN=CENPQ PE=1 SV=1	CENPQ_HUMAN	31 kDa	0	0	2
755	Zinc finger protein 629 OS=Homo sapiens GN=ZNF629 PE=2 SV=2	ZN629_HUMAN (+4)	97 kDa	0	2	0
756	Centromere protein U OS=Homo sapiens GN=MLF1IP PE=1 SV=1	CENPU_HUMAN (+1)	48 kDa	0	2	0
757	DNA replication licensing factor MCM9 OS=Homo sapiens GN=MCM9 PE=1 SV=3	MCM9_HUMAN (+3)	127 kDa	0	0	2
758	Myosin-XVIIIa OS=Homo sapiens GN=MYO18A PE=1 SV=3	MY18A_HUMAN (+4)	233 kDa	0	0	2
759	TRAF-interacting protein OS=Homo sapiens GN=TRAIP PE=1 SV=1	TRAIP_HUMAN (+3)	53 kDa	0	2	0
760	Separin OS=Homo sapiens GN=ESPL1 PE=1 SV=3	ESPL1_HUMAN	233 kDa	0	0	2
761	Microtubule-actin cross-linking factor 1, isoform 4 OS=Homo sapiens GN=MACF1 PE=1 SV=2	MACF4_HUMAN (+3)	670 kDa	0	0	3
762	Heat shock protein beta-1 OS=Homo sapiens GN=HSPB1 PE=1 SV=2	HSPB1_HUMAN (+1)	23 kDa	0	0	2
763	Centromere protein P OS=Homo sapiens GN=CENPP PE=1 SV=1	CENPP_HUMAN	33 kDa	0	0	2
764	Cyclin-dependent kinase 12 OS=Homo sapiens GN=CDK12 PE=1 SV=2	CDK12_HUMAN (+3)	164 kDa	0	0	2
765	TATA box-binding protein-associated factor RNA polymerase I subunit D OS=Homo sapiens GN=TAF1D PE=1 SV=1	TAF1D_HUMAN (+1)	32 kDa	0	0	2
766	Dolichyl-diphosphooligosaccharide--protein glycosyltransferase 48 kDa subunit OS=Homo sapiens GN=DDOST PE=1 SV=4	OST48_HUMAN (+17)	51 kDa	0	0	2
767	Peptidyl-prolyl cis-trans isomerase FKBP3 OS=Homo sapiens GN=FKBP3 PE=1 SV=1	FKBP3_HUMAN (+7)	25 kDa	0	0	2
768	Importin-8 OS=Homo sapiens GN=IPO8 PE=1 SV=2	IPO8_HUMAN (+3)	120 kDa	0	0	2
769	39S ribosomal protein L44, mitochondrial OS=Homo sapiens GN=MRPL44 PE=1 SV=1	RM44_HUMAN (+4)	38 kDa	0	0	2
770	Uncharacterized protein OS=Homo sapiens GN=XRCC4 PE=4 SV=1	D6RC75_HUMAN (+1)	34 kDa	0	2	0
771	Paraneoplastic antigen Ma1 OS=Homo sapiens GN=PNMA1 PE=1 SV=2	PNMA1_HUMAN (+6)	40 kDa	0	0	2
772	PSMD3 protein OS=Homo sapiens GN=PSMD3 PE=2 SV=1	Q6IBN0_HUMAN (+20)	61 kDa	0	0	2
END OF FILE

## Sheet: 0 Unique peptide in sample 1
SUPPLEMENTARY TABLE 1
	Peptide Thresholds: 95.0% minimum
	Protein Thresholds: 99.9% minimum and 2 peptides minimum
	Peptide FDR: 1.2% (Prophet)
	Criteria: 0 unique peptide in sample 1 and at least 2 unique peptides in either sample 2 or 3.			Exclusive Unique Peptide Count
				IgG IP RO3306 Block	HECTD1 IP RO3306 Block	HECTD1 IP 20min release from RO3306 Block
#	Identified Proteins (722 candidates with 0 unique peptide for sample 1)	Accession Number	Molecular Weight	Sample 1	Sample 2	Sample 3
1	HECT domain containing 1, isoform CRA_a OS=Homo sapiens GN=HECTD1 PE=4 SV=1	D3DS86_HUMAN	289 kDa	0	72	57
2	Cytoskeleton associated protein 2 OS=Homo sapiens GN=CKAP2 PE=2 SV=1	B2RMQ4_HUMAN	77 kDa	0	21	18
3	2-oxoglutarate dehydrogenase, mitochondrial OS=Homo sapiens GN=OGDH PE=1 SV=3	ODO1_HUMAN (+1)	116 kDa	0	36	24
4	Dihydrolipoyllysine-residue succinyltransferase component of 2-oxoglutarate dehydrogenase complex, mitochondrial OS=Homo sapiens GN=DLST PE=1 SV=4	ODO2_HUMAN	49 kDa	0	9	15
6	Lipoamide acyltransferase component of branched-chain alpha-keto acid dehydrogenase complex, mitochondrial OS=Homo sapiens GN=DBT PE=1 SV=3	ODB2_HUMAN	53 kDa	0	15	22
10	Up-regulator of cell proliferation OS=Homo sapiens GN=URGCP PE=1 SV=2	URGCP_HUMAN	105 kDa	0	30	19
13	60S ribosomal protein L6 OS=Homo sapiens GN=RPL6 PE=2 SV=1	Q8N5Z7_HUMAN (+2)	33 kDa	0	11	10
17	X-ray repair cross-complementing protein 5 OS=Homo sapiens GN=XRCC5 PE=1 SV=3	XRCC5_HUMAN	83 kDa	0	18	13
20	Putative ribosomal RNA methyltransferase NOP2 OS=Homo sapiens GN=NOP2 PE=1 SV=2	NOP2_HUMAN (+1)	89 kDa	0	17	19
21	Dihydrolipoyllysine-residue acetyltransferase component of pyruvate dehydrogenase complex, mitochondrial OS=Homo sapiens GN=DLAT PE=1 SV=3	ODP2_HUMAN (+2)	69 kDa	0	16	10
25	60S ribosomal protein L13 OS=Homo sapiens GN=RPL13 PE=2 SV=1	A8K4C8_HUMAN (+2)	24 kDa	0	5	7
26	Myb-binding protein 1A OS=Homo sapiens GN=MYBBP1A PE=1 SV=2	MBB1A_HUMAN	149 kDa	0	20	15
28	BTB/POZ domain-containing protein 10 OS=Homo sapiens GN=BTBD10 PE=1 SV=2	BTBDA_HUMAN (+6)	54 kDa	0	9	9
30	60S ribosomal protein L18 OS=Homo sapiens GN=RPL18 PE=1 SV=2	RL18_HUMAN (+4)	22 kDa	0	4	4
31	Dihydrolipoyl dehydrogenase OS=Homo sapiens PE=2 SV=1	B4DFL1_HUMAN (+1)	49 kDa	0	8	12
32	60S ribosomal protein L13a OS=Homo sapiens GN=RPL13A PE=1 SV=2	RL13A_HUMAN (+6)	24 kDa	0	1	3
33	La-related protein 4 OS=Homo sapiens GN=LARP4 PE=1 SV=3	LARP4_HUMAN	81 kDa	0	13	9
34	General transcription factor 3C polypeptide 1 OS=Homo sapiens GN=GTF3C1 PE=1 SV=4	TF3C1_HUMAN	239 kDa	0	27	29
35	Mitochondrial PDHA1 OS=Homo sapiens GN=PDHA1 PE=2 SV=1	A5YVE9_HUMAN (+3)	48 kDa	0	11	5
36	Protein flightless-1 homolog OS=Homo sapiens GN=FLII PE=1 SV=2	FLII_HUMAN	145 kDa	0	17	12
37	Coatomer subunit alpha OS=Homo sapiens GN=COPA PE=1 SV=2	COPA_HUMAN	138 kDa	0	17	8
38	Phosphoinositide-3-kinase, regulatory subunit 4 OS=Homo sapiens GN=PIK3R4 PE=2 SV=1	A0JP11_HUMAN (+2)	153 kDa	0	20	14
42	Protein RRP5 homolog OS=Homo sapiens GN=PDCD11 PE=1 SV=3	RRP5_HUMAN	209 kDa	0	24	20
43	DNA topoisomerase 2 OS=Homo sapiens GN=TOP2A PE=3 SV=1	C9JGD1_HUMAN (+1)	177 kDa	0	24	8
44	Pyruvate dehydrogenase E1 component subunit beta, mitochondrial OS=Homo sapiens GN=PDHB PE=1 SV=3	ODPB_HUMAN (+1)	39 kDa	0	10	4
45	Nucleolar GTP-binding protein 1 OS=Homo sapiens GN=GTPBP4 PE=1 SV=3	NOG1_HUMAN (+4)	74 kDa	0	12	9
46	Polymerase delta-interacting protein 3 OS=Homo sapiens GN=POLDIP3 PE=1 SV=2	PDIP3_HUMAN (+1)	46 kDa	0	14	12
49	BTB/POZ domain-containing protein KCTD20 OS=Homo sapiens GN=KCTD20 PE=1 SV=1	KCD20_HUMAN	47 kDa	0	7	9
51	Cytosolic carboxypeptidase 1 OS=Homo sapiens GN=AGTPBP1 PE=1 SV=3	CBPC1_HUMAN	138 kDa	0	16	5
52	Leucine-rich repeat flightless-interacting protein 1 OS=Homo sapiens GN=LRRFIP1 PE=1 SV=2	LRRF1_HUMAN	89 kDa	0	13	6
54	Centrosomal protein of 170 kDa OS=Homo sapiens GN=CEP170 PE=1 SV=1	CE170_HUMAN	175 kDa	0	22	5
55	Nuclear receptor-binding factor 2 OS=Homo sapiens GN=NRBF2 PE=1 SV=1	NRBF2_HUMAN	32 kDa	0	11	6
56	Baculoviral IAP repeat-containing protein 6 OS=Homo sapiens GN=BIRC6 PE=1 SV=2	BIRC6_HUMAN	530 kDa	0	16	13
57	Pre-mRNA-processing factor 19 OS=Homo sapiens GN=PRPF19 PE=1 SV=1	PRP19_HUMAN	55 kDa	0	6	9
58	Antigen KI-67 OS=Homo sapiens GN=MKI67 PE=1 SV=2	KI67_HUMAN	359 kDa	0	21	5
59	Ribonuclease 3 OS=Homo sapiens GN=DROSHA PE=1 SV=2	RNC_HUMAN (+4)	159 kDa	0	8	7
60	Microprocessor complex subunit DGCR8 OS=Homo sapiens GN=DGCR8 PE=1 SV=1	DGCR8_HUMAN	86 kDa	0	11	7
61	2-oxoglutarate dehydrogenase-like, mitochondrial OS=Homo sapiens GN=OGDHL PE=2 SV=3	OGDHL_HUMAN	114 kDa	0	14	5
62	Uncharacterized protein OS=Homo sapiens GN=SRPK2 PE=4 SV=1	C9JQJ0_HUMAN (+1)	79 kDa	0	11	7
63	ATP-dependent RNA helicase DDX18 OS=Homo sapiens GN=DDX18 PE=1 SV=2	DDX18_HUMAN	75 kDa	0	9	12
65	RNA-binding protein 28 OS=Homo sapiens GN=RBM28 PE=1 SV=3	RBM28_HUMAN	86 kDa	0	12	14
66	Nuclear valosin-containing protein-like OS=Homo sapiens GN=NVL PE=1 SV=1	NVL_HUMAN (+1)	95 kDa	0	12	18
67	Ribosomal protein L27a OS=Homo sapiens GN=RPL27A PE=2 SV=1	Q6NZ52_HUMAN (+2)	16 kDa	0	3	3
68	Topoisomerase (DNA) I OS=Homo sapiens GN=TOP1 PE=2 SV=1	B9EG90_HUMAN (+1)	91 kDa	0	8	10
69	Uncharacterized protein OS=Homo sapiens GN=PIK3C3 PE=4 SV=1	A8MYT4_HUMAN (+1)	102 kDa	0	10	12
71	60S ribosomal protein L12 OS=Homo sapiens GN=RPL12 PE=1 SV=1	RL12_HUMAN (+6)	18 kDa	0	6	5
72	Aspartyl-tRNA synthetase, cytoplasmic OS=Homo sapiens GN=DARS PE=1 SV=2	SYDC_HUMAN	57 kDa	0	13	9
73	RSL1D1 protein (Fragment) OS=Homo sapiens GN=RSL1D1 PE=2 SV=1	Q32Q62_HUMAN (+2)	52 kDa	0	10	11
75	Periodic tryptophan protein 2 homolog OS=Homo sapiens GN=PWP2 PE=1 SV=2	PWP2_HUMAN	102 kDa	0	9	7
76	Ribosomal RNA processing protein 1 homolog B OS=Homo sapiens GN=RRP1B PE=1 SV=3	RRP1B_HUMAN (+1)	84 kDa	0	9	9
77	Exosome component 10 OS=Homo sapiens GN=EXOSC10 PE=1 SV=2	EXOSX_HUMAN	101 kDa	0	11	13
78	cDNA, FLJ92633, highly similar to Homo sapiens CCAAT-box-binding transcription factor (CBF2), mRNA OS=Homo sapiens PE=2 SV=1	B2R5U7_HUMAN	114 kDa	0	13	13
79	Centromere protein F OS=Homo sapiens GN=CENPF PE=1 SV=2	CENPF_HUMAN	368 kDa	0	38	1
80	Nucleolar protein 56 OS=Homo sapiens GN=NOP56 PE=1 SV=4	NOP56_HUMAN	66 kDa	0	12	11
81	Protein LYRIC OS=Homo sapiens GN=MTDH PE=1 SV=2	LYRIC_HUMAN	64 kDa	0	16	9
82	60S ribosomal protein L18a OS=Homo sapiens GN=RPL18A PE=1 SV=2	RL18A_HUMAN (+7)	21 kDa	0	4	2
84	p180/ribosome receptor OS=Homo sapiens GN=RRBP1 PE=2 SV=1	A7BI36_HUMAN (+1)	166 kDa	0	18	14
85	RNA-binding protein 34 OS=Homo sapiens GN=RBM34 PE=1 SV=2	RBM34_HUMAN	49 kDa	0	12	17
87	60S ribosomal protein L19 OS=Homo sapiens GN=RPL19 PE=1 SV=1	RL19_HUMAN (+10)	23 kDa	0	2	2
88	Pre-mRNA-processing-splicing factor 8 OS=Homo sapiens GN=PRPF8 PE=1 SV=2	PRP8_HUMAN (+5)	274 kDa	0	7	18
89	MYO5A variant protein OS=Homo sapiens PE=2 SV=1	A8CDT9_HUMAN (+2)	212 kDa	0	17	10
90	Uncharacterized protein OS=Homo sapiens GN=RPL26 PE=3 SV=1	A6NE05_HUMAN (+15)	18 kDa	0	2	3
91	Putative ATP-dependent RNA helicase DHX57 OS=Homo sapiens GN=DHX57 PE=1 SV=2	DHX57_HUMAN	156 kDa	0	12	9
92	RPL14 protein OS=Homo sapiens GN=RPL14 PE=2 SV=1	Q6IPH7_HUMAN	24 kDa	0	5	5
94	SWI/SNF-related matrix-associated actin-dependent regulator of chromatin subfamily A member 5 OS=Homo sapiens GN=SMARCA5 PE=1 SV=1	SMCA5_HUMAN (+2)	122 kDa	0	14	13
95	Uncharacterized protein OS=Homo sapiens GN=WDR36 PE=4 SV=1	D6RAY5_HUMAN (+1)	105 kDa	0	5	7
97	General transcription factor 3C polypeptide 4 OS=Homo sapiens GN=GTF3C4 PE=1 SV=2	TF3C4_HUMAN	92 kDa	0	12	6
98	Guanine nucleotide-binding protein-like 3 OS=Homo sapiens GN=GNL3 PE=1 SV=2	GNL3_HUMAN	62 kDa	0	8	9
99	Ribosome biogenesis protein BMS1 homolog OS=Homo sapiens GN=BMS1 PE=1 SV=1	BMS1_HUMAN	146 kDa	0	11	8
100	Putative rRNA methyltransferase 3 OS=Homo sapiens GN=FTSJ3 PE=1 SV=2	RRMJ3_HUMAN	97 kDa	0	10	10
101	Pyruvate dehydrogenase protein X component, mitochondrial OS=Homo sapiens GN=PDHX PE=1 SV=3	ODPX_HUMAN (+1)	54 kDa	0	10	9
103	YB1 OS=Cavia porcellus GN=YB1 PE=2 SV=1	B5ABI3_CAVPO	36 kDa	0	11	8
104	Probable ATP-dependent RNA helicase YTHDC2 OS=Homo sapiens GN=YTHDC2 PE=1 SV=2	YTDC2_HUMAN	160 kDa	0	16	8
106	DNA-directed RNA polymerase OS=Homo sapiens GN=POLR1A PE=2 SV=1	B7ZKR9_HUMAN (+2)	195 kDa	0	12	15
107	2-oxoisovalerate dehydrogenase subunit alpha, mitochondrial OS=Homo sapiens GN=BCKDHA PE=1 SV=2	ODBA_HUMAN (+3)	50 kDa	0	9	8
108	Nuclear fragile X mental retardation protein interacting protein 2 OS=Homo sapiens GN=NUFIP2 PE=2 SV=1	A1L3A7_HUMAN (+1)	76 kDa	0	10	10
109	Ribonucleases P/MRP protein subunit POP1 OS=Homo sapiens GN=POP1 PE=1 SV=2	POP1_HUMAN (+1)	115 kDa	0	9	10
110	ATP-binding cassette sub-family F (GCN20) member 1 OS=Homo sapiens GN=ABCF1 PE=2 SV=1	A2BF75_HUMAN (+1)	96 kDa	0	9	14
111	Probable ATP-dependent RNA helicase DDX27 OS=Homo sapiens GN=DDX27 PE=1 SV=2	DDX27_HUMAN (+3)	90 kDa	0	10	11
112	Proline-, glutamic acid- and leucine-rich protein 1 OS=Homo sapiens GN=PELP1 PE=1 SV=2	PELP1_HUMAN (+2)	120 kDa	0	8	6
113	DEAD (Asp-Glu-Ala-Asp) box polypeptide 54, isoform CRA_a OS=Homo sapiens GN=DDX54 PE=3 SV=2	B9ZVP3_HUMAN (+1)	99 kDa	0	7	8
114	cDNA FLJ14222 fis, clone NT2RP3003992, highly similar to Nucleolar complex protein 2 homolog OS=Homo sapiens PE=2 SV=1	B3KNC3_HUMAN	85 kDa	0	6	9
115	Testis-expressed sequence 10 protein OS=Homo sapiens GN=TEX10 PE=1 SV=2	TEX10_HUMAN (+1)	106 kDa	0	12	10
116	mRNA turnover protein 4 homolog OS=Homo sapiens GN=MRTO4 PE=1 SV=2	MRT4_HUMAN	28 kDa	0	6	8
117	Double-stranded RNA-binding protein Staufen homolog 1 OS=Homo sapiens GN=STAU1 PE=1 SV=2	STAU1_HUMAN (+3)	63 kDa	0	10	7
118	HEAT repeat containing 1 OS=Homo sapiens GN=HEATR1 PE=2 SV=1	B2RWN5_HUMAN (+1)	242 kDa	0	11	13
119	60S ribosomal protein L23 OS=Homo sapiens GN=RPL23 PE=1 SV=1	RL23_HUMAN (+17)	15 kDa	0	4	3
121	5'-3' exoribonuclease 2 OS=Homo sapiens GN=XRN2 PE=1 SV=1	XRN2_HUMAN (+2)	109 kDa	0	10	5
122	E3 ubiquitin-protein ligase HERC2 OS=Homo sapiens GN=HERC2 PE=1 SV=2	HERC2_HUMAN	527 kDa	0	3	8
123	Lysyl-tRNA synthetase OS=Homo sapiens GN=KARS PE=1 SV=3	SYK_HUMAN (+1)	68 kDa	0	10	4
124	Nucleolar protein 6 OS=Homo sapiens GN=NOL6 PE=1 SV=2	NOL6_HUMAN	128 kDa	0	8	6
128	ATP-dependent RNA helicase DDX24 OS=Homo sapiens GN=DDX24 PE=1 SV=1	DDX24_HUMAN	96 kDa	0	10	10
130	60S ribosomal protein L9 OS=Homo sapiens GN=RPL9 PE=1 SV=1	RL9_HUMAN (+5)	22 kDa	0	2	3
131	Transducin beta-like protein 3 OS=Homo sapiens GN=TBL3 PE=1 SV=2	TBL3_HUMAN	89 kDa	0	5	10
132	Probable ATP-dependent RNA helicase DHX37 OS=Homo sapiens GN=DHX37 PE=1 SV=1	DHX37_HUMAN	130 kDa	0	11	9
133	DNA topoisomerase 2 (Fragment) OS=Homo sapiens GN=TOP2B PE=2 SV=1	Q71UH4_HUMAN (+1)	181 kDa	0	10	4
134	Putative uncharacterized protein OS=Branchiostoma floridae GN=BRAFLDRAFT_58108 PE=3 SV=1	C3Y4R0_BRAFL (+1)	19 kDa	0	2	2
135	60S ribosomal protein L27 OS=Homo sapiens PE=2 SV=1	B2R4D8_HUMAN (+20)	16 kDa	0	2	2
136	La-related protein 1 OS=Homo sapiens GN=LARP1 PE=1 SV=2	LARP1_HUMAN	124 kDa	0	5	5
137	Zinc finger CCCH domain-containing protein 11A OS=Homo sapiens GN=ZC3H11A PE=1 SV=3	ZC11A_HUMAN (+1)	89 kDa	0	9	7
138	Uncharacterized protein OS=Homo sapiens GN=PRRC2C PE=4 SV=1	E7EPN9_HUMAN (+1)	309 kDa	0	14	7
139	60S ribosomal protein L30 OS=Homo sapiens GN=RPL30 PE=1 SV=2	RL30_HUMAN (+23)	13 kDa	0	4	3
140	Heterogeneous nuclear ribonucleoprotein R OS=Homo sapiens GN=HNRNPR PE=1 SV=1	HNRPR_HUMAN (+7)	71 kDa	0	7	6
141	Heterochromatin protein 1-binding protein 3 OS=Homo sapiens GN=HP1BP3 PE=1 SV=1	HP1B3_HUMAN	61 kDa	0	7	7
142	CDW4/GRWD1 OS=Homo sapiens GN=GRWD1 PE=2 SV=1	A0MNN5_HUMAN (+2)	49 kDa	0	5	9
143	Small subunit processome component 20 homolog OS=Homo sapiens GN=UTP20 PE=1 SV=3	UTP20_HUMAN	318 kDa	0	0	13
144	DnaJ (Hsp40) homolog, subfamily C, member 13 OS=Homo sapiens GN=DNAJC13 PE=2 SV=1	A7E2Y5_HUMAN (+1)	254 kDa	0	7	6
148	60S ribosomal protein L22 OS=Homo sapiens GN=RPL22 PE=1 SV=2	RL22_HUMAN (+8)	15 kDa	0	3	3
150	Eukaryotic translation initiation factor 2 subunit 1 OS=Homo sapiens GN=EIF2S1 PE=1 SV=3	IF2A_HUMAN (+1)	36 kDa	0	8	7
151	Histone H1.4 OS=Homo sapiens GN=HIST1H1E PE=1 SV=2	H14_HUMAN (+7)	22 kDa	0	5	7
152	Nucleolar protein 58 OS=Homo sapiens GN=NOP58 PE=1 SV=1	NOP58_HUMAN	60 kDa	0	6	11
154	General transcription factor 3C polypeptide 5 OS=Homo sapiens GN=GTF3C5 PE=1 SV=2	TF3C5_HUMAN	60 kDa	0	7	6
155	RPS9 protein (Fragment) OS=Homo sapiens GN=RPS9 PE=2 SV=1	A5D904_HUMAN (+31)	13 kDa	0	2	2
156	Probable ATP-dependent RNA helicase DDX47 OS=Homo sapiens GN=DDX47 PE=1 SV=1	DDX47_HUMAN (+1)	51 kDa	0	7	9
157	Cell growth-regulating nucleolar protein OS=Homo sapiens GN=LYAR PE=1 SV=2	LYAR_HUMAN	44 kDa	0	6	10
158	Ribosomal protein L23a, isoform CRA_a OS=Homo sapiens GN=RPL23A PE=3 SV=1	A8MUS3_HUMAN (+27)	22 kDa	0	1	1
159	Eukaryotic translation initiation factor 2 subunit 3 OS=Homo sapiens GN=EIF2S3 PE=1 SV=3	IF2G_HUMAN (+3)	51 kDa	0	3	7
160	ERC protein 2 OS=Homo sapiens GN=ERC2 PE=1 SV=3	ERC2_HUMAN	111 kDa	0	8	6
161	Nuclear mitotic apparatus protein 1 OS=Homo sapiens GN=NUMA1 PE=1 SV=2	NUMA1_HUMAN (+1)	238 kDa	0	1	24
162	Serine/threonine-protein kinase SRPK1 OS=Homo sapiens GN=SRPK1 PE=1 SV=2	SRPK1_HUMAN (+1)	74 kDa	0	6	7
163	Leucine-rich repeat flightless-interacting protein 2 OS=Homo sapiens GN=LRRFIP2 PE=1 SV=1	LRRF2_HUMAN	82 kDa	0	8	4
164	WD repeat domain 3 OS=Homo sapiens GN=WDR3 PE=2 SV=1	Q5TDG3_HUMAN (+1)	106 kDa	0	8	5
166	Ataxin-2-like protein OS=Homo sapiens GN=ATXN2L PE=1 SV=2	ATX2L_HUMAN	113 kDa	0	8	5
167	ATP-dependent RNA helicase DDX50 OS=Homo sapiens GN=DDX50 PE=1 SV=1	DDX50_HUMAN (+1)	83 kDa	0	8	8
168	Paired amphipathic helix protein Sin3a OS=Homo sapiens GN=SIN3A PE=1 SV=2	SIN3A_HUMAN	145 kDa	0	10	3
169	Nucleolar GTP-binding protein 2 OS=Homo sapiens GN=GNL2 PE=1 SV=1	NOG2_HUMAN (+1)	84 kDa	0	6	10
170	H/ACA ribonucleoprotein complex subunit 4 OS=Homo sapiens GN=DKC1 PE=1 SV=3	DKC1_HUMAN (+2)	58 kDa	0	3	6
171	Interleukin enhancer-binding factor 2 OS=Homo sapiens GN=ILF2 PE=1 SV=2	ILF2_HUMAN (+8)	43 kDa	0	6	7
172	Bloom syndrome protein OS=Homo sapiens GN=BLM PE=1 SV=1	BLM_HUMAN (+1)	159 kDa	0	12	5
173	Double-stranded RNA-specific adenosine deaminase OS=Homo sapiens GN=ADAR PE=1 SV=4	DSRAD_HUMAN (+2)	136 kDa	0	6	7
174	Beclin-1 OS=Homo sapiens GN=BECN1 PE=1 SV=2	BECN1_HUMAN (+2)	52 kDa	0	6	8
175	Uncharacterized protein OS=Homo sapiens GN=NOC3L PE=4 SV=1	A6NJZ9_HUMAN (+2)	93 kDa	0	6	7
176	DEAD (Asp-Glu-Ala-Asp) box polypeptide 1, isoform CRA_d OS=Homo sapiens GN=DDX1 PE=2 SV=1	A3RJH1_HUMAN (+2)	82 kDa	0	6	7
177	Probable ATP-dependent RNA helicase DDX6 OS=Homo sapiens GN=DDX6 PE=1 SV=2	DDX6_HUMAN (+2)	54 kDa	0	8	8
178	Uncharacterized protein OS=Homo sapiens GN=PPAN PE=4 SV=1	C9J3F9_HUMAN (+2)	58 kDa	0	3	3
179	Chromodomain-helicase-DNA-binding protein 4 OS=Homo sapiens GN=CHD4 PE=1 SV=2	CHD4_HUMAN (+1)	218 kDa	0	2	10
180	RRP12-like protein OS=Homo sapiens GN=RRP12 PE=1 SV=2	RRP12_HUMAN (+1)	144 kDa	0	4	4
182	Heterogeneous nuclear ribonucleoproteins A2/B1 OS=Homo sapiens GN=HNRNPA2B1 PE=1 SV=2	ROA2_HUMAN (+5)	37 kDa	0	6	4
184	TRMT1-like protein OS=Homo sapiens GN=TRMT1L PE=1 SV=2	TRM1L_HUMAN (+1)	82 kDa	0	7	7
185	Eukaryotic translation initiation factor 2 subunit 2 OS=Homo sapiens GN=EIF2S2 PE=1 SV=2	IF2B_HUMAN (+5)	38 kDa	0	8	8
186	UPF0027 protein C22orf28 OS=Homo sapiens GN=C22orf28 PE=1 SV=1	CV028_HUMAN (+4)	55 kDa	0	7	4
189	THO complex subunit 2 OS=Homo sapiens GN=THOC2 PE=1 SV=2	THOC2_HUMAN (+6)	183 kDa	0	8	7
190	Protein regulator of cytokinesis 1 OS=Homo sapiens GN=PRC1 PE=1 SV=2	PRC1_HUMAN	72 kDa	0	6	4
191	Probable ATP-dependent RNA helicase DDX31 OS=Homo sapiens GN=DDX31 PE=1 SV=2	DDX31_HUMAN	94 kDa	0	4	8
192	Heterogeneous nuclear ribonucleoprotein A3 OS=Homo sapiens GN=HNRNPA3 PE=1 SV=2	ROA3_HUMAN (+15)	40 kDa	0	7	5
193	Werner syndrome ATP-dependent helicase OS=Homo sapiens GN=WRN PE=1 SV=2	WRN_HUMAN	162 kDa	0	11	3
194	Protein polybromo-1 OS=Homo sapiens GN=PBRM1 PE=1 SV=1	PB1_HUMAN	193 kDa	0	3	7
195	Regulator of nonsense transcripts 3B OS=Homo sapiens GN=UPF3B PE=1 SV=1	REN3B_HUMAN (+1)	58 kDa	0	8	2
196	Pre-rRNA-processing protein TSR1 homolog OS=Homo sapiens GN=TSR1 PE=1 SV=1	TSR1_HUMAN	92 kDa	0	10	5
197	THO complex subunit 4 OS=Homo sapiens GN=THOC4 PE=1 SV=3	THOC4_HUMAN (+3)	27 kDa	0	4	3
198	Protein LAS1 homolog OS=Homo sapiens GN=LAS1L PE=1 SV=2	LAS1L_HUMAN	83 kDa	0	7	9
199	Ras GTPase-activating protein-binding protein 2 OS=Homo sapiens GN=G3BP2 PE=1 SV=2	G3BP2_HUMAN (+3)	54 kDa	0	4	5
200	tRNA (cytosine-5-)-methyltransferase NSUN2 OS=Homo sapiens GN=NSUN2 PE=1 SV=2	NSUN2_HUMAN (+1)	86 kDa	0	4	6
201	U3 small nucleolar RNA-associated protein 14 homolog A OS=Homo sapiens GN=UTP14A PE=1 SV=1	UT14A_HUMAN	88 kDa	0	8	9
202	Structural maintenance of chromosomes protein 3 OS=Homo sapiens GN=SMC3 PE=1 SV=2	SMC3_HUMAN (+11)	142 kDa	0	8	7
203	Uncharacterized protein OS=Homo sapiens GN=RPL10 PE=4 SV=1	C9J7T6_HUMAN	19 kDa	0	3	2
204	Zinc finger CCCH-type antiviral protein 1 OS=Homo sapiens GN=ZC3HAV1 PE=1 SV=3	ZCCHV_HUMAN (+1)	101 kDa	0	7	4
205	Zinc finger protein 768 OS=Homo sapiens GN=ZNF768 PE=1 SV=2	ZN768_HUMAN	60 kDa	0	6	2
206	Ras GTPase-activating protein-binding protein 1 OS=Homo sapiens GN=G3BP1 PE=1 SV=1	G3BP1_HUMAN (+3)	52 kDa	0	5	6
207	WD repeat-containing protein mio OS=Homo sapiens GN=MIOS PE=1 SV=2	MIO_HUMAN (+2)	99 kDa	0	6	9
208	Structural maintenance of chromosomes protein 2 OS=Homo sapiens GN=SMC2 PE=1 SV=2	SMC2_HUMAN (+3)	136 kDa	0	9	10
209	ATP-dependent RNA helicase DDX39 OS=Homo sapiens GN=DDX39 PE=1 SV=2	DDX39_HUMAN (+2)	49 kDa	0	2	1
210	Tyrosine-protein kinase BAZ1B OS=Homo sapiens GN=BAZ1B PE=1 SV=2	BAZ1B_HUMAN	171 kDa	0	6	5
211	Matrin-3 OS=Homo sapiens GN=MATR3 PE=1 SV=2	MATR3_HUMAN (+2)	95 kDa	0	6	4
212	Protein SDA1 homolog OS=Homo sapiens GN=SDAD1 PE=1 SV=3	SDA1_HUMAN (+1)	80 kDa	0	4	6
213	Signal recognition particle 72 kDa protein OS=Homo sapiens GN=SRP72 PE=1 SV=3	SRP72_HUMAN	75 kDa	0	8	9
214	U4/U6.U5 tri-snRNP-associated protein 1 OS=Homo sapiens GN=SART1 PE=1 SV=1	SNUT1_HUMAN	90 kDa	0	10	7
215	Ribosomal protein 26 (RPS26) pseudogene OS=Homo sapiens GN=RP11-151A6.3-001 PE=2 SV=1	Q5JVH5_HUMAN (+15)	13 kDa	0	2	1
216	Scaffold attachment factor B2 OS=Homo sapiens GN=SAFB2 PE=1 SV=1	SAFB2_HUMAN	107 kDa	0	4	3
217	Atherin OS=Homo sapiens GN=SAMD1 PE=1 SV=1	SAMD1_HUMAN	56 kDa	0	4	5
218	Nucleolar pre-ribosomal-associated protein 1 OS=Homo sapiens GN=URB1 PE=1 SV=4	NPA1P_HUMAN	254 kDa	0	1	7
219	Friend of PRMT1 protein OS=Homo sapiens GN=C1orf77 PE=1 SV=2	FOP_HUMAN	26 kDa	0	3	3
220	Coilin OS=Homo sapiens GN=COIL PE=1 SV=1	COIL_HUMAN	63 kDa	0	5	5
221	Pinin OS=Homo sapiens GN=PNN PE=1 SV=4	PININ_HUMAN (+2)	82 kDa	0	5	4
222	Bromodomain adjacent to zinc finger domain protein 1A OS=Homo sapiens GN=BAZ1A PE=1 SV=2	BAZ1A_HUMAN (+1)	179 kDa	0	9	5
223	Signal recognition particle 68 kDa protein OS=Homo sapiens GN=SRP68 PE=1 SV=2	SRP68_HUMAN (+1)	71 kDa	0	9	10
224	WD repeat-containing protein 18 OS=Homo sapiens GN=WDR18 PE=1 SV=2	WDR18_HUMAN	47 kDa	0	5	3
225	Probable rRNA-processing protein EBP2 OS=Homo sapiens GN=EBNA1BP2 PE=1 SV=2	EBP2_HUMAN (+1)	35 kDa	0	6	6
226	Lethal(3)malignant brain tumor-like protein 3 OS=Homo sapiens GN=L3MBTL3 PE=1 SV=2	LMBL3_HUMAN (+1)	88 kDa	0	7	6
227	Zinc finger CCCH domain-containing protein 14 OS=Homo sapiens GN=ZC3H14 PE=1 SV=1	ZC3HE_HUMAN (+5)	83 kDa	0	2	1
228	2-oxoisovalerate dehydrogenase subunit beta, mitochondrial OS=Homo sapiens GN=BCKDHB PE=1 SV=2	ODBB_HUMAN (+3)	43 kDa	0	5	4
229	Replication factor C subunit 1 OS=Homo sapiens GN=RFC1 PE=1 SV=4	RFC1_HUMAN	128 kDa	0	7	2
230	Nucleolar protein 11 OS=Homo sapiens GN=NOL11 PE=1 SV=1	NOL11_HUMAN	81 kDa	0	5	9
231	Ribosome biogenesis protein BRX1 homolog OS=Homo sapiens GN=BRIX1 PE=1 SV=2	BRX1_HUMAN	41 kDa	0	3	2
232	Spermatogenesis-associated protein 5 OS=Homo sapiens GN=SPATA5 PE=1 SV=3	SPAT5_HUMAN	98 kDa	0	3	8
233	DNA-directed RNA polymerase OS=Homo sapiens PE=2 SV=1	B7Z823_HUMAN (+1)	132 kDa	0	4	6
234	Transformation/transcription domain-associated protein OS=Homo sapiens GN=TRRAP PE=1 SV=3	TRRAP_HUMAN (+2)	438 kDa	0	6	6
235	MKI67 FHA domain-interacting nucleolar phosphoprotein OS=Homo sapiens GN=MKI67IP PE=1 SV=1	MK67I_HUMAN	34 kDa	0	7	6
236	ATP-dependent RNA helicase DHX29 OS=Homo sapiens GN=DHX29 PE=1 SV=2	DHX29_HUMAN	155 kDa	0	10	2
237	RuvB-like 2 OS=Homo sapiens GN=RUVBL2 PE=1 SV=3	RUVB2_HUMAN (+7)	51 kDa	0	9	11
238	Uncharacterized protein OS=Homo sapiens GN=FMR1 PE=4 SV=1	A8MQB8_HUMAN	66 kDa	0	5	5
239	PHD finger protein 3 OS=Homo sapiens GN=PHF3 PE=1 SV=3	PHF3_HUMAN	229 kDa	0	3	3
240	Periodic tryptophan protein 1 homolog OS=Homo sapiens GN=PWP1 PE=1 SV=1	PWP1_HUMAN (+1)	56 kDa	0	5	4
241	FACT complex subunit SSRP1 OS=Homo sapiens GN=SSRP1 PE=1 SV=1	SSRP1_HUMAN (+2)	81 kDa	0	9	1
242	Nucleolar and spindle-associated protein 1 OS=Homo sapiens GN=NUSAP1 PE=1 SV=1	NUSAP_HUMAN (+1)	49 kDa	0	6	3
243	Protein SON OS=Homo sapiens GN=SON PE=1 SV=4	SON_HUMAN (+1)	264 kDa	0	2	3
244	Kinesin-like protein KIF22 OS=Homo sapiens GN=KIF22 PE=1 SV=5	KIF22_HUMAN	73 kDa	0	8	9
245	Synaptotagmin binding, cytoplasmic RNA interacting protein, isoform CRA_b OS=Homo sapiens GN=SYNCRIP PE=2 SV=1	B7Z645_HUMAN (+2)	52 kDa	0	4	3
246	Guanine nucleotide-binding protein subunit beta-2-like 1 OS=Homo sapiens GN=GNB2L1 PE=1 SV=3	GBLP_HUMAN (+8)	35 kDa	0	7	5
247	Midasin OS=Homo sapiens GN=MDN1 PE=1 SV=2	MDN1_HUMAN	633 kDa	0	1	14
248	DNA-directed RNA polymerase, mitochondrial OS=Homo sapiens GN=POLRMT PE=1 SV=2	RPOM_HUMAN	139 kDa	0	6	8
249	Core histone macro-H2A.1 OS=Homo sapiens GN=H2AFY PE=1 SV=4	H2AY_HUMAN (+3)	40 kDa	0	9	3
250	Histone-binding protein RBBP4 OS=Homo sapiens GN=RBBP4 PE=1 SV=3	RBBP4_HUMAN (+9)	48 kDa	0	4	4
251	Polypyrimidine tract-binding protein 1 OS=Homo sapiens GN=PTBP1 PE=1 SV=1	PTBP1_HUMAN (+1)	57 kDa	0	3	3
252	UAP56-interacting factor OS=Homo sapiens GN=FYTTD1 PE=1 SV=3	UIF_HUMAN	36 kDa	0	7	3
253	RPL21 protein OS=Homo sapiens GN=RPL21 PE=2 SV=1	Q6IAX2_HUMAN (+2)	19 kDa	0	3	0
254	Ubiquitin carboxyl-terminal hydrolase 10 OS=Homo sapiens GN=USP10 PE=1 SV=2	UBP10_HUMAN	87 kDa	0	7	5
255	Activating signal cointegrator 1 complex subunit 3 OS=Homo sapiens GN=ASCC3 PE=1 SV=3	HELC1_HUMAN	251 kDa	0	0	12
256	Importin subunit alpha-2 OS=Homo sapiens GN=KPNA2 PE=1 SV=1	IMA2_HUMAN (+5)	58 kDa	0	6	5
257	Ribosome biogenesis regulatory protein homolog OS=Homo sapiens GN=RRS1 PE=1 SV=2	RRS1_HUMAN	41 kDa	0	5	7
258	Zinc finger RNA binding protein OS=Homo sapiens GN=ZFR PE=2 SV=1	B2RNR6_HUMAN (+3)	117 kDa	0	8	4
259	Replication factor C subunit 3 OS=Homo sapiens GN=RFC3 PE=1 SV=2	RFC3_HUMAN (+2)	41 kDa	0	4	5
260	Cytoskeleton-associated protein 4 OS=Homo sapiens GN=CKAP4 PE=1 SV=2	CKAP4_HUMAN	66 kDa	0	9	8
261	Ribosomal protein S27 OS=Homo sapiens GN=LOC392748 PE=3 SV=1	A4D1G5_HUMAN (+72)	17 kDa	0	1	2
262	60S ribosomal protein L32 OS=Homo sapiens GN=RPL32 PE=1 SV=2	RL32_HUMAN (+11)	16 kDa	0	3	4
263	G patch domain-containing protein 4 OS=Homo sapiens GN=GPATCH4 PE=1 SV=2	GPTC4_HUMAN	50 kDa	0	5	5
264	SWI/SNF related, matrix associated, actin dependent regulator of chromatin, subfamily a, member 4 OS=Homo sapiens GN=SMARCA4 PE=2 SV=1	A7E2E1_HUMAN (+12)	185 kDa	0	3	4
266	CDW7/WDR12 OS=Homo sapiens GN=WDR12 PE=2 SV=1	Q53T99_HUMAN (+2)	48 kDa	0	2	7
267	ATP-dependent RNA helicase DDX55 OS=Homo sapiens GN=DDX55 PE=1 SV=3	DDX55_HUMAN	69 kDa	0	6	5
268	Uncharacterized protein C3orf59 OS=Homo sapiens GN=C3orf59 PE=1 SV=3	CC059_HUMAN (+2)	56 kDa	0	6	4
269	TACC2 protein OS=Homo sapiens GN=TACC2 PE=2 SV=1	B2RWP4_HUMAN (+7)	297 kDa	0	7	1
270	ADP/ATP translocase 3 OS=Homo sapiens GN=SLC25A6 PE=1 SV=4	ADT3_HUMAN (+2)	33 kDa	0	2	2
271	Double-stranded RNA-binding protein Staufen homolog 2 OS=Homo sapiens GN=STAU2 PE=1 SV=1	STAU2_HUMAN (+9)	63 kDa	0	6	2
272	Aminoacyl tRNA synthase complex-interacting multifunctional protein 1 OS=Homo sapiens GN=AIMP1 PE=1 SV=2	AIMP1_HUMAN (+1)	34 kDa	0	7	3
273	Pumilio domain-containing protein KIAA0020 OS=Homo sapiens GN=KIAA0020 PE=1 SV=3	K0020_HUMAN	74 kDa	0	4	5
274	Multiple myeloma tumor-associated protein 2 OS=Homo sapiens GN=MMTAG2 PE=1 SV=1	MMTA2_HUMAN	29 kDa	0	6	4
275	Mitotic checkpoint protein BUB3 OS=Homo sapiens GN=BUB3 PE=1 SV=1	BUB3_HUMAN (+6)	37 kDa	0	6	4
276	ULF OS=Homo sapiens PE=2 SV=1	D4HL82_HUMAN (+3)	224 kDa	0	4	6
277	Fragile X mental retardation syndrome-related protein 1 OS=Homo sapiens GN=FXR1 PE=1 SV=3	FXR1_HUMAN (+2)	70 kDa	0	2	2
278	WD repeat-containing protein 43 OS=Homo sapiens GN=WDR43 PE=1 SV=3	WDR43_HUMAN	75 kDa	0	3	3
279	Serologically defined colon cancer antigen 1 OS=Homo sapiens GN=SDCCAG1 PE=1 SV=4	SDCG1_HUMAN (+2)	123 kDa	0	4	5
280	Probable ATP-dependent RNA helicase DDX56 OS=Homo sapiens GN=DDX56 PE=1 SV=1	DDX56_HUMAN (+2)	62 kDa	0	5	4
281	Probable ATP-dependent RNA helicase DDX10 OS=Homo sapiens GN=DDX10 PE=1 SV=2	DDX10_HUMAN (+2)	101 kDa	0	6	7
282	S1 RNA-binding domain-containing protein 1 OS=Homo sapiens GN=SRBD1 PE=1 SV=2	SRBD1_HUMAN (+1)	112 kDa	0	5	3
283	SURP and G-patch domain-containing protein 2 OS=Homo sapiens GN=SUGP2 PE=1 SV=2	SUGP2_HUMAN (+1)	120 kDa	0	6	2
284	40S ribosomal protein S16 OS=Homo sapiens GN=RPS16 PE=1 SV=2	RS16_HUMAN (+21)	16 kDa	0	1	2
285	rRNA 2'-O-methyltransferase fibrillarin OS=Homo sapiens GN=FBL PE=1 SV=2	FBRL_HUMAN (+5)	34 kDa	0	4	2
286	DNA-directed RNA polymerase OS=Homo sapiens PE=2 SV=1	B4E3V7_HUMAN (+9)	213 kDa	0	2	4
287	Nucleolar MIF4G domain-containing protein 1 OS=Homo sapiens GN=NOM1 PE=1 SV=1	NOM1_HUMAN	96 kDa	0	1	3
288	UPF0488 protein C8orf33 OS=Homo sapiens GN=C8orf33 PE=1 SV=1	CH033_HUMAN	25 kDa	0	2	3
289	Protein KRI1 homolog OS=Homo sapiens GN=KRI1 PE=1 SV=2	KRI1_HUMAN	83 kDa	0	5	7
290	ESF1 homolog OS=Homo sapiens GN=ESF1 PE=1 SV=1	ESF1_HUMAN	99 kDa	0	7	3
291	Transcription termination factor 1 OS=Homo sapiens GN=TTF1 PE=1 SV=3	TTF1_HUMAN (+2)	103 kDa	0	3	4
293	Histone H2B type 3-B OS=Homo sapiens GN=HIST3H2BB PE=1 SV=3	H2B3B_HUMAN (+26)	14 kDa	0	2	2
294	U3 small nucleolar RNA-interacting protein 2 OS=Homo sapiens GN=RRP9 PE=1 SV=1	U3IP2_HUMAN	52 kDa	0	3	4
295	Cold shock domain-containing protein E1 OS=Homo sapiens GN=CSDE1 PE=1 SV=2	CSDE1_HUMAN (+4)	89 kDa	0	4	1
296	Putative ATP-dependent RNA helicase DHX33 OS=Homo sapiens GN=DHX33 PE=1 SV=2	DHX33_HUMAN (+1)	79 kDa	0	7	3
297	RRP1 protein (Fragment) OS=Homo sapiens GN=RRP1 PE=2 SV=1	Q6PJJ2_HUMAN (+1)	53 kDa	0	4	5
298	THO complex subunit 1 OS=Homo sapiens GN=THOC1 PE=1 SV=1	THOC1_HUMAN (+2)	76 kDa	0	3	4
299	Protein Red OS=Homo sapiens GN=IK PE=1 SV=3	RED_HUMAN (+3)	66 kDa	0	2	1
300	Branched chain ketoacid dehydrogenase kinase, isoform CRA_c OS=Homo sapiens GN=BCKDK PE=4 SV=1	A8MY43_HUMAN (+2)	41 kDa	0	7	4
301	Unhealthy ribosome biogenesis protein 2 homolog OS=Homo sapiens GN=URB2 PE=1 SV=2	URB2_HUMAN (+1)	171 kDa	0	3	5
302	Heterogeneous nuclear ribonucleoprotein D0 OS=Homo sapiens GN=HNRNPD PE=1 SV=1	HNRPD_HUMAN (+10)	38 kDa	0	3	2
303	Histone H2B type 2-F OS=Homo sapiens GN=HIST2H2BF PE=1 SV=3	H2B2F_HUMAN (+71)	14 kDa	0	2	2
304	FARSB protein (Fragment) OS=Homo sapiens GN=FARSB PE=2 SV=2	Q9BR63_HUMAN (+2)	66 kDa	0	7	4
305	Shugoshin-like 2 OS=Homo sapiens GN=SGOL2 PE=1 SV=2	SGOL2_HUMAN (+2)	145 kDa	0	5	0
306	La-related protein 7 OS=Homo sapiens GN=LARP7 PE=1 SV=1	LARP7_HUMAN	67 kDa	0	7	6
307	MAP7 domain-containing protein 3 OS=Homo sapiens GN=MAP7D3 PE=1 SV=2	MA7D3_HUMAN	98 kDa	0	7	1
308	EIF4G1 protein OS=Homo sapiens GN=EIF4G1 PE=2 SV=1	B2RU06_HUMAN (+8)	176 kDa	0	4	6
309	Hyaluronan mediated motility receptor OS=Homo sapiens GN=HMMR PE=1 SV=2	HMMR_HUMAN	84 kDa	0	6	1
310	Zinc finger protein 358 OS=Homo sapiens GN=ZNF358 PE=1 SV=2	ZN358_HUMAN	59 kDa	0	4	2
311	Uncharacterized protein OS=Homo sapiens GN=HNRNPAB PE=4 SV=1	D6RBZ0_HUMAN (+21)	36 kDa	0	4	3
312	Insulin-like growth factor 2 mRNA-binding protein 2 OS=Homo sapiens GN=IGF2BP2 PE=1 SV=2	IF2B2_HUMAN	66 kDa	0	5	4
313	Nicotinamide nucleotide adenylyltransferase 1 OS=Homo sapiens GN=NMNAT1 PE=2 SV=1	B1AN63_HUMAN (+2)	32 kDa	0	3	3
314	RuvB-like 1 (Fragment) OS=Homo sapiens GN=RUVBL1 PE=2 SV=1	B5BUB1_HUMAN (+7)	50 kDa	0	4	6
315	DnaJ (Hsp40) homolog, subfamily C, member 9 OS=Homo sapiens GN=DNAJC9 PE=2 SV=1	B2RMW6_HUMAN (+1)	30 kDa	0	6	3
316	Kinesin-like protein KIF23 OS=Homo sapiens GN=KIF23 PE=1 SV=3	KIF23_HUMAN	110 kDa	0	3	3
317	Exosome complex exonuclease MTR3 OS=Homo sapiens GN=EXOSC6 PE=1 SV=1	EXOS6_HUMAN	28 kDa	0	5	4
318	Replication factor C subunit 4 OS=Homo sapiens GN=RFC4 PE=1 SV=2	RFC4_HUMAN	40 kDa	0	6	5
319	Terminal uridylyltransferase 7 OS=Homo sapiens GN=ZCCHC6 PE=1 SV=1	TUT7_HUMAN	171 kDa	0	6	3
320	U3 small nucleolar RNA-associated protein 6 homolog OS=Homo sapiens GN=UTP6 PE=1 SV=2	UTP6_HUMAN (+1)	70 kDa	0	3	4
321	Apoptotic chromatin condensation inducer in the nucleus OS=Homo sapiens GN=ACIN1 PE=1 SV=2	ACINU_HUMAN (+3)	152 kDa	0	3	1
322	Protein PRRC2A OS=Homo sapiens GN=PRRC2A PE=1 SV=3	PRC2A_HUMAN	229 kDa	0	9	5
323	Exosome component 9 OS=Homo sapiens GN=EXOSC9 PE=2 SV=1	A5PLM5_HUMAN (+3)	49 kDa	0	4	5
324	cDNA FLJ75784, highly similar to Homo sapiens CD3E antigen, epsilon polypeptide associated protein (CD3EAP), mRNA OS=Homo sapiens PE=2 SV=1	A8K818_HUMAN	55 kDa	0	3	0
325	Transcription elongation factor B polypeptide 3 OS=Homo sapiens GN=TCEB3 PE=1 SV=2	ELOA1_HUMAN	90 kDa	0	3	2
326	RNA-binding protein Raly OS=Homo sapiens GN=RALY PE=1 SV=1	RALY_HUMAN (+4)	32 kDa	0	3	5
327	Glioma tumor suppressor candidate region gene 2 protein OS=Homo sapiens GN=GLTSCR2 PE=1 SV=2	GSCR2_HUMAN (+4)	54 kDa	0	4	5
328	U4/U6 small nuclear ribonucleoprotein Prp3 OS=Homo sapiens GN=PRPF3 PE=1 SV=2	PRPF3_HUMAN (+7)	78 kDa	0	4	5
329	Parafibromin OS=Homo sapiens GN=CDC73 PE=1 SV=1	CDC73_HUMAN (+3)	61 kDa	0	0	3
330	DNA-directed RNA polymerase II subunit RPB2 OS=Homo sapiens GN=POLR2B PE=1 SV=1	RPB2_HUMAN (+10)	134 kDa	0	6	4
331	5'-3' exoribonuclease 1 OS=Homo sapiens GN=XRN1 PE=1 SV=1	XRN1_HUMAN	194 kDa	0	5	3
332	KIF18A protein (Fragment) OS=Homo sapiens GN=KIF18A PE=2 SV=1	Q4G194_HUMAN (+2)	76 kDa	0	2	3
333	Zinc finger protein 512 OS=Homo sapiens GN=ZNF512 PE=1 SV=2	ZN512_HUMAN (+1)	65 kDa	0	3	4
334	Uncharacterized protein OS=Homo sapiens GN=PLRG1 PE=4 SV=1	A8MW61_HUMAN (+1)	57 kDa	0	0	6
335	Plasminogen activator inhibitor 1 RNA-binding protein OS=Homo sapiens GN=SERBP1 PE=1 SV=2	PAIRB_HUMAN (+6)	45 kDa	0	2	3
336	Serine/threonine-protein kinase 12 OS=Homo sapiens GN=AURKB PE=1 SV=3	AURKB_HUMAN (+1)	39 kDa	0	1	4
337	Structural maintenance of chromosomes protein 1A OS=Homo sapiens GN=SMC1A PE=1 SV=2	SMC1A_HUMAN (+5)	143 kDa	0	3	5
338	Uncharacterized protein C17orf85 OS=Homo sapiens GN=C17orf85 PE=1 SV=2	CQ085_HUMAN	71 kDa	0	3	1
339	Uncharacterized protein OS=Homo sapiens GN=ZNF326 PE=4 SV=1	A8MYX1_HUMAN (+2)	66 kDa	0	5	5
340	Mediator of RNA polymerase II transcription subunit 1 OS=Homo sapiens GN=MED1 PE=1 SV=4	MED1_HUMAN (+1)	168 kDa	0	6	2
341	Chromosome 3 open reading frame 17, isoform CRA_c OS=Homo sapiens GN=C3orf17 PE=4 SV=1	A8MVI8_HUMAN (+5)	50 kDa	0	6	6
342	U4/U6 small nuclear ribonucleoprotein Prp4 OS=Homo sapiens GN=PRPF4 PE=1 SV=2	PRP4_HUMAN (+4)	58 kDa	0	4	3
343	DEAH (Asp-Glu-Ala-His) box polypeptide 36, isoform CRA_c OS=Homo sapiens GN=DHX36 PE=4 SV=1	C9J6I2_HUMAN (+1)	111 kDa	0	6	5
344	Mitochondrial 2-oxoglutarate/malate carrier protein OS=Homo sapiens GN=SLC25A11 PE=1 SV=3	M2OM_HUMAN (+2)	34 kDa	0	6	3
345	KTN1 protein OS=Homo sapiens GN=KTN1 PE=2 SV=1	B4DZ88_HUMAN (+1)	153 kDa	0	2	1
346	Cullin-associated NEDD8-dissociated protein 1 OS=Homo sapiens GN=CAND1 PE=1 SV=2	CAND1_HUMAN (+5)	136 kDa	0	10	1
347	Probable dimethyladenosine transferase OS=Homo sapiens GN=DIMT1L PE=1 SV=1	DIMT1_HUMAN	35 kDa	0	4	6
348	40S ribosomal protein S7 OS=Homo sapiens GN=RPS7 PE=1 SV=1	RS7_HUMAN (+10)	22 kDa	0	2	0
349	Heterogeneous nuclear ribonucleoprotein F OS=Homo sapiens GN=HNRNPF PE=1 SV=3	HNRPF_HUMAN (+1)	46 kDa	0	4	2
350	DNA-directed RNA polymerase I subunit RPA49 OS=Homo sapiens GN=POLR1E PE=1 SV=2	RPA49_HUMAN	54 kDa	0	3	4
351	HRB2 variant B OS=Homo sapiens PE=2 SV=1	A0FIK6_HUMAN (+2)	37 kDa	0	4	5
352	General transcription factor 3C polypeptide 2 OS=Homo sapiens GN=GTF3C2 PE=1 SV=2	TF3C2_HUMAN	101 kDa	0	3	2
353	ATP-dependent RNA helicase DDX51 OS=Homo sapiens GN=DDX51 PE=1 SV=3	DDX51_HUMAN	72 kDa	0	2	9
354	POLR1C protein (Fragment) OS=Homo sapiens GN=POLR1C PE=2 SV=1	Q96HT3_HUMAN (+1)	38 kDa	0	4	6
355	50S ribosomal protein L4 OS=Mycoplasma hyorhinis (strain HUB-1) GN=rplD PE=3 SV=1	E0TK41_MYCHH	33 kDa	0	3	2
356	Histone H1x OS=Homo sapiens GN=H1FX PE=1 SV=1	H1X_HUMAN	22 kDa	0	4	3
357	Protein C16orf88 OS=Homo sapiens GN=C16orf88 PE=1 SV=1	CP088_HUMAN	52 kDa	0	4	3
358	MAP/microtubule affinity-regulating kinase 3 OS=Homo sapiens GN=MARK3 PE=1 SV=3	MARK3_HUMAN (+1)	87 kDa	0	2	6
359	CDW11/WDR57 OS=Homo sapiens GN=WDR57 PE=2 SV=1	A0MNP2_HUMAN (+7)	39 kDa	0	2	3
360	Ribosome biogenesis protein NSA2 homolog OS=Homo sapiens GN=NSA2 PE=1 SV=1	NSA2_HUMAN (+7)	30 kDa	0	4	4
361	30S ribosomal protein S2 OS=Mycoplasma hyorhinis (strain HUB-1) GN=rpsB PE=3 SV=1	E0TK53_MYCHH	38 kDa	0	3	4
362	ATP-dependent zinc metalloprotease YME1L1 OS=Homo sapiens GN=YME1L1 PE=1 SV=2	YMEL1_HUMAN (+4)	86 kDa	0	2	4
363	cDNA, FLJ96406, highly similar to Homo sapiens NOL1/NOP2/Sun domain family, member 5 (NSUN5), transcript variant 1, mRNA OS=Homo sapiens PE=2 SV=1	B2RD09_HUMAN	50 kDa	0	2	6
364	Beclin 1-associated autophagy-related key regulator OS=Homo sapiens GN=ATG14 PE=1 SV=1	BAKOR_HUMAN	55 kDa	0	4	3
365	Transducin beta-like protein 2 OS=Homo sapiens GN=TBL2 PE=1 SV=1	TBL2_HUMAN (+2)	50 kDa	0	5	7
366	Nucleolar protein 14 OS=Homo sapiens GN=NOP14 PE=1 SV=3	NOP14_HUMAN (+1)	98 kDa	0	5	6
367	BUD13 homolog OS=Homo sapiens GN=BUD13 PE=1 SV=1	BUD13_HUMAN (+1)	71 kDa	0	6	0
368	DNA-binding protein SMUBP-2 OS=Homo sapiens GN=IGHMBP2 PE=1 SV=3	SMBP2_HUMAN	109 kDa	0	0	3
369	40S ribosomal protein S18 OS=Homo sapiens GN=RPS18 PE=1 SV=3	RS18_HUMAN (+16)	18 kDa	0	1	5
370	PHD finger protein 6 OS=Homo sapiens GN=PHF6 PE=1 SV=1	PHF6_HUMAN (+3)	41 kDa	0	3	2
371	Exosome component 2 OS=Homo sapiens GN=EXOSC2 PE=4 SV=1	A3KFL4_HUMAN (+1)	29 kDa	0	4	5
372	RNA methyltransferase-like protein 1 OS=Homo sapiens GN=RNMTL1 PE=1 SV=2	RMTL1_HUMAN	47 kDa	0	2	4
373	U3 small nucleolar RNA-associated protein 18 homolog OS=Homo sapiens GN=UTP18 PE=1 SV=3	UTP18_HUMAN (+1)	62 kDa	0	4	6
374	Zinc finger CCHC domain-containing protein 3 OS=Homo sapiens GN=ZCCHC3 PE=1 SV=1	ZCHC3_HUMAN	44 kDa	0	4	7
375	Calcium-binding mitochondrial carrier protein Aralar2 OS=Homo sapiens GN=SLC25A13 PE=1 SV=2	CMC2_HUMAN (+2)	74 kDa	0	3	9
376	RNA exonuclease 4 OS=Homo sapiens GN=REXO4 PE=1 SV=2	REXO4_HUMAN	47 kDa	0	3	5
377	DNA ligase 3 OS=Homo sapiens GN=LIG3 PE=1 SV=2	DNLI3_HUMAN (+1)	113 kDa	0	9	1
378	F-box protein 11 OS=Homo sapiens GN=FBXO11 PE=2 SV=1	A1L491_HUMAN (+6)	94 kDa	0	4	3
379	Breast carcinoma amplified sequence 2 OS=Homo sapiens GN=BCAS2 PE=2 SV=1	B2R7W3_HUMAN (+4)	26 kDa	0	3	2
380	Serine/arginine-rich splicing factor 5 OS=Homo sapiens GN=SRSF5 PE=1 SV=1	SRSF5_HUMAN (+9)	31 kDa	0	3	2
381	ADP/ATP translocase 1 OS=Homo sapiens GN=SLC25A4 PE=1 SV=4	ADT1_HUMAN (+2)	33 kDa	0	2	2
382	Aminoacyl tRNA synthase complex-interacting multifunctional protein 2 OS=Homo sapiens GN=AIMP2 PE=1 SV=2	AIMP2_HUMAN (+1)	35 kDa	0	3	1
383	Exosome complex exonuclease RRP43 OS=Homo sapiens GN=EXOSC8 PE=1 SV=1	EXOS8_HUMAN	30 kDa	0	3	4
384	Nuclear cap-binding protein subunit 1 OS=Homo sapiens GN=NCBP1 PE=1 SV=1	NCBP1_HUMAN	92 kDa	0	1	4
385	Thyroid transcription factor 1-associated protein 26 OS=Homo sapiens GN=CCDC59 PE=1 SV=2	TAP26_HUMAN	29 kDa	0	3	4
386	TSPYL protein OS=Homo sapiens GN=TSPYL PE=2 SV=1	Q6FI91_HUMAN (+1)	49 kDa	0	3	5
387	Uncharacterized protein C1orf131 OS=Homo sapiens GN=C1orf131 PE=1 SV=3	CA131_HUMAN	33 kDa	0	4	3
388	Protein-L-isoaspartate(D-aspartate) O-methyltransferase OS=Macaca fascicularis GN=PCMT1 PE=2 SV=3	PIMT_MACFA (+1)	25 kDa	0	4	3
389	ATP-binding cassette sub-family F member 2 OS=Homo sapiens GN=ABCF2 PE=1 SV=2	ABCF2_HUMAN (+2)	71 kDa	0	0	6
390	Uncharacterized protein OS=Homo sapiens GN=HSPA14 PE=2 SV=2	A6NJU0_HUMAN	29 kDa	0	6	2
391	Replication factor C subunit 5 OS=Homo sapiens GN=RFC5 PE=1 SV=1	RFC5_HUMAN (+9)	38 kDa	0	1	2
392	Rac GTPase-activating protein 1 OS=Homo sapiens GN=RACGAP1 PE=1 SV=1	RGAP1_HUMAN (+1)	71 kDa	0	2	2
393	Nuclear RNA export factor 1 OS=Homo sapiens GN=NXF1 PE=1 SV=1	NXF1_HUMAN	70 kDa	0	3	5
394	Condensin-2 complex subunit D3 OS=Homo sapiens GN=NCAPD3 PE=1 SV=2	CNDD3_HUMAN	169 kDa	0	1	5
395	Proliferation-associated protein 2G4 OS=Homo sapiens GN=PA2G4 PE=1 SV=3	PA2G4_HUMAN (+4)	44 kDa	0	0	8
396	Fragile X mental retardation 1 protein OS=Homo sapiens GN=FMR1 PE=1 SV=1	FMR1_HUMAN	71 kDa	0	2	2
397	RNA-binding protein PNO1 OS=Homo sapiens GN=PNO1 PE=1 SV=1	PNO1_HUMAN (+1)	28 kDa	0	2	3
398	Transcription intermediary factor 1-beta OS=Homo sapiens GN=TRIM28 PE=1 SV=5	TIF1B_HUMAN (+1)	89 kDa	0	5	0
399	Constitutive coactivator of PPAR-gamma-like protein 1 OS=Homo sapiens GN=FAM120A PE=1 SV=2	F120A_HUMAN	122 kDa	0	6	4
400	Nucleolar complex protein 4 homolog OS=Homo sapiens GN=NOC4L PE=1 SV=1	NOC4L_HUMAN	58 kDa	0	2	2
401	PC4 and SFRS1-interacting protein OS=Homo sapiens GN=PSIP1 PE=1 SV=1	PSIP1_HUMAN (+1)	60 kDa	0	4	3
402	Rho guanine nucleotide exchange factor 2 OS=Homo sapiens GN=ARHGEF2 PE=1 SV=4	ARHG2_HUMAN (+3)	112 kDa	0	3	5
403	40S ribosomal protein S15a OS=Homo sapiens GN=RPS15A PE=1 SV=2	RS15A_HUMAN (+13)	15 kDa	0	0	2
404	Ribonuclease P protein subunit p38 OS=Homo sapiens GN=RPP38 PE=1 SV=2	RPP38_HUMAN	32 kDa	0	2	5
405	E3 ISG15--protein ligase HERC5 OS=Homo sapiens GN=HERC5 PE=1 SV=2	HERC5_HUMAN	117 kDa	0	2	3
406	Protein AATF OS=Homo sapiens GN=AATF PE=1 SV=1	AATF_HUMAN	63 kDa	0	2	3
407	Heat shock transcription factor 2, isoform CRA_c OS=Homo sapiens GN=HSF2 PE=2 SV=1	B4DGJ4_HUMAN (+1)	58 kDa	0	5	1
408	Ribosomal RNA-processing protein 8 OS=Homo sapiens GN=RRP8 PE=1 SV=2	RRP8_HUMAN	51 kDa	0	1	3
409	30S ribosomal protein S4 OS=Mycoplasma hyorhinis (strain HUB-1) GN=rpsD PE=3 SV=1	E0TKB1_MYCHH	24 kDa	0	2	2
410	Staphylococcal nuclease domain-containing protein 1 OS=Homo sapiens GN=SND1 PE=1 SV=1	SND1_HUMAN (+5)	102 kDa	0	0	8
411	Kinesin-like protein KIF20B OS=Homo sapiens GN=KIF20B PE=1 SV=3	KI20B_HUMAN (+2)	211 kDa	0	2	8
412	RRP15-like protein OS=Homo sapiens GN=RRP15 PE=1 SV=2	RRP15_HUMAN (+1)	31 kDa	0	3	4
413	Replication factor C subunit 2 OS=Homo sapiens GN=RFC2 PE=1 SV=3	RFC2_HUMAN	39 kDa	0	5	2
414	CCR4-NOT transcription complex subunit 1 OS=Homo sapiens GN=CNOT1 PE=1 SV=2	CNOT1_HUMAN (+4)	267 kDa	0	0	5
415	Heterogeneous nuclear ribonucleoprotein D-like OS=Homo sapiens GN=HNRPDL PE=1 SV=3	HNRDL_HUMAN (+10)	46 kDa	0	2	2
416	Deoxynucleotidyltransferase terminal-interacting protein 2 OS=Homo sapiens GN=DNTTIP2 PE=1 SV=2	TDIF2_HUMAN	84 kDa	0	2	3
417	EIF2AK2 protein OS=Homo sapiens GN=EIF2AK2 PE=2 SV=1	B7ZKK7_HUMAN (+4)	62 kDa	0	2	2
418	HCTP4 OS=Homo sapiens GN=HCTP4 PE=2 SV=1	Q643R0_HUMAN (+1)	86 kDa	0	3	1
419	Spermatogenesis-associated serine-rich protein 2 OS=Homo sapiens GN=SPATS2 PE=1 SV=1	SPAS2_HUMAN	60 kDa	0	5	4
420	Borealin OS=Homo sapiens GN=CDCA8 PE=1 SV=2	BOREA_HUMAN (+1)	31 kDa	0	2	4
421	Coatomer protein complex, subunit beta 2 (Beta prime), isoform CRA_b OS=Homo sapiens GN=COPB2 PE=2 SV=1	B4DZI8_HUMAN (+7)	99 kDa	0	2	3
422	Zinc finger CCCH domain-containing protein 7A OS=Homo sapiens GN=ZC3H7A PE=1 SV=1	Z3H7A_HUMAN (+2)	111 kDa	0	1	4
423	Tudor domain-containing protein 3 OS=Homo sapiens GN=TDRD3 PE=1 SV=1	TDRD3_HUMAN	73 kDa	0	1	3
424	Exocyst complex component 5 OS=Homo sapiens GN=EXOC5 PE=1 SV=1	EXOC5_HUMAN (+5)	82 kDa	0	3	3
425	Peroxisome proliferator activated receptor interacting complex protein OS=Homo sapiens GN=PRIC295 PE=2 SV=1	E1NZA1_HUMAN (+1)	293 kDa	0	0	9
426	Ubiquitin-associated protein 2-like OS=Homo sapiens GN=UBAP2L PE=1 SV=2	UBP2L_HUMAN (+9)	115 kDa	0	3	3
427	Histone lysine demethylase PHF8 OS=Homo sapiens GN=PHF8 PE=1 SV=3	PHF8_HUMAN (+1)	118 kDa	0	3	2
428	Neuralized-like protein 4 OS=Homo sapiens GN=NEURL4 PE=1 SV=2	NEUL4_HUMAN	167 kDa	0	2	1
429	Histone acetyltransferase MYST3 OS=Homo sapiens GN=MYST3 PE=1 SV=2	MYST3_HUMAN	225 kDa	0	0	5
430	Spermatid perinuclear RNA-binding protein OS=Homo sapiens GN=STRBP PE=1 SV=1	STRBP_HUMAN (+7)	74 kDa	0	3	4
431	Zinc finger protein 622 OS=Homo sapiens GN=ZNF622 PE=1 SV=1	ZN622_HUMAN	54 kDa	0	3	2
432	Exocyst complex component 7 OS=Homo sapiens GN=EXOC7 PE=1 SV=3	EXOC7_HUMAN (+6)	83 kDa	0	5	1
433	Protein MAK16 homolog OS=Homo sapiens GN=MAK16 PE=1 SV=2	MAK16_HUMAN (+6)	35 kDa	0	2	3
434	Mortality factor 4-like protein 2 OS=Homo sapiens GN=MORF4L2 PE=1 SV=1	MO4L2_HUMAN (+6)	32 kDa	0	4	4
435	Bystin OS=Homo sapiens GN=BYSL PE=1 SV=3	BYST_HUMAN	50 kDa	0	2	4
436	Protein KIAA1967 OS=Homo sapiens GN=KIAA1967 PE=1 SV=2	K1967_HUMAN (+2)	103 kDa	0	7	2
437	Nuclear pore complex protein Nup205 OS=Homo sapiens GN=NUP205 PE=1 SV=3	NU205_HUMAN	228 kDa	0	2	7
438	DNA mismatch repair protein Msh6 OS=Homo sapiens GN=MSH6 PE=1 SV=2	MSH6_HUMAN (+2)	153 kDa	0	1	4
439	COUP transcription factor 2 OS=Homo sapiens GN=NR2F2 PE=1 SV=1	COT2_HUMAN (+8)	46 kDa	0	3	4
440	Melanoma-associated antigen D2 OS=Homo sapiens GN=MAGED2 PE=1 SV=2	MAGD2_HUMAN (+2)	65 kDa	0	2	3
441	Protein ECT2 OS=Homo sapiens GN=ECT2 PE=1 SV=3	ECT2_HUMAN (+2)	100 kDa	0	2	5
442	Exosome complex exonuclease RRP42 OS=Homo sapiens GN=EXOSC7 PE=1 SV=3	EXOS7_HUMAN (+1)	32 kDa	0	4	3
443	Cullin-3 OS=Homo sapiens GN=CUL3 PE=1 SV=2	CUL3_HUMAN (+1)	89 kDa	0	3	1
444	Tripartite motif-containing 26 OS=Homo sapiens GN=TRIM26 PE=4 SV=1	Q5SRL2_HUMAN (+3)	62 kDa	0	4	3
445	High glucose-regulated protein 8 OS=Homo sapiens GN=YTHDF2 PE=2 SV=1	B5BU99_HUMAN (+5)	61 kDa	0	2	1
446	Kinesin-like protein KIFC1 OS=Homo sapiens GN=KIFC1 PE=1 SV=2	KIFC1_HUMAN	74 kDa	0	5	3
447	Protein LTV1 homolog OS=Homo sapiens GN=LTV1 PE=1 SV=1	LTV1_HUMAN (+1)	55 kDa	0	2	3
448	Chromodomain-helicase-DNA-binding protein 3 OS=Homo sapiens GN=CHD3 PE=1 SV=3	CHD3_HUMAN (+7)	227 kDa	0	2	4
449	Serine/threonine-protein kinase PLK1 OS=Homo sapiens GN=PLK1 PE=1 SV=1	PLK1_HUMAN (+3)	68 kDa	0	3	4
450	GTP-binding protein 1 OS=Homo sapiens GN=GTPBP1 PE=1 SV=3	GTPB1_HUMAN (+7)	72 kDa	0	5	4
451	U3 small nucleolar RNA-associated protein 15 homolog OS=Homo sapiens GN=UTP15 PE=1 SV=3	UTP15_HUMAN	58 kDa	0	2	3
452	60S ribosomal protein L10a OS=Homo sapiens GN=RPL10A PE=1 SV=2	RL10A_HUMAN (+6)	25 kDa	0	2	2
453	Excision repair cross-complementing rodent repair deficiency, complementation group 6 OS=Homo sapiens GN=ERCC6 PE=2 SV=1	A0JP10_HUMAN (+1)	168 kDa	0	1	3
454	Serine/arginine-rich splicing factor 9 OS=Homo sapiens GN=SRSF9 PE=1 SV=1	SRSF9_HUMAN	26 kDa	0	2	3
455	MYC-induced nuclear antigen OS=Homo sapiens GN=MINA PE=1 SV=1	MINA_HUMAN	53 kDa	0	1	1
456	Protein virilizer homolog OS=Homo sapiens GN=KIAA1429 PE=1 SV=2	VIR_HUMAN (+1)	202 kDa	0	4	2
457	Ras GTPase-activating-like protein IQGAP2 OS=Homo sapiens GN=IQGAP2 PE=1 SV=4	IQGA2_HUMAN	181 kDa	0	0	5
458	DNA-binding protein A OS=Homo sapiens GN=CSDA PE=1 SV=4	DBPA_HUMAN	40 kDa	0	2	1
459	Cytokine-like nuclear factor n-pac, isoform CRA_c OS=Homo sapiens GN=N-PAC PE=4 SV=1	D3DUE6_HUMAN (+2)	61 kDa	0	1	2
460	60S ribosomal protein L31 OS=Homo sapiens GN=RPL31 PE=1 SV=1	RL31_HUMAN (+10)	14 kDa	0	2	2
461	2,4-dienoyl-CoA reductase, mitochondrial OS=Homo sapiens GN=DECR1 PE=1 SV=1	DECR_HUMAN (+1)	36 kDa	0	3	3
462	Uncharacterized protein OS=Homo sapiens GN=SENP3 PE=4 SV=1	C9JJK6_HUMAN (+1)	65 kDa	0	2	1
463	Exonuclease 1 OS=Homo sapiens GN=EXO1 PE=1 SV=2	EXO1_HUMAN (+2)	94 kDa	0	2	2
464	BTB/POZ domain-containing protein KCTD1 OS=Homo sapiens GN=KCTD1 PE=1 SV=1	KCTD1_HUMAN (+4)	29 kDa	0	2	1
465	RNA-binding protein 40 OS=Homo sapiens GN=RNPC3 PE=1 SV=1	RBM40_HUMAN (+2)	59 kDa	0	1	2
466	Activator of basal transcription 1 OS=Homo sapiens GN=ABT1 PE=1 SV=1	ABT1_HUMAN (+2)	31 kDa	0	2	3
467	Autoantigen La (Fragment) OS=Homo sapiens GN=SSB PE=2 SV=1	B5BUB5_HUMAN (+1)	47 kDa	0	2	2
468	Glycosyltransferase OS=Mycoplasma hyorhinis (strain HUB-1) GN=MHR_0269 PE=4 SV=1	E0TLF3_MYCHH	40 kDa	0	1	3
469	[Pyruvate dehydrogenase [lipoamide]] kinase isozyme 3, mitochondrial OS=Homo sapiens GN=PDK3 PE=1 SV=1	PDK3_HUMAN (+4)	47 kDa	0	4	2
470	FARSLA protein OS=Homo sapiens GN=FARSLA PE=2 SV=1	Q6IBR2_HUMAN (+2)	58 kDa	0	1	2
471	RNA-binding protein OS=Homo sapiens PE=2 SV=1	Q9Y6G0_HUMAN (+1)	32 kDa	0	3	3
472	60S ribosomal protein L7-like 1 OS=Homo sapiens GN=RPL7L1 PE=1 SV=1	RL7L_HUMAN (+1)	29 kDa	0	3	2
473	DDB1- and CUL4-associated factor 13 OS=Homo sapiens GN=DCAF13 PE=1 SV=2	DCA13_HUMAN (+1)	51 kDa	0	2	2
474	DDB1- and CUL4-associated factor 7 OS=Homo sapiens GN=DCAF7 PE=1 SV=1	DCAF7_HUMAN (+12)	39 kDa	0	2	1
475	N-acylneuraminate cytidylyltransferase OS=Homo sapiens GN=CMAS PE=1 SV=2	NEUA_HUMAN (+2)	48 kDa	0	4	3
476	DNA topoisomerase 3-beta-1 OS=Homo sapiens GN=TOP3B PE=1 SV=1	TOP3B_HUMAN (+1)	97 kDa	0	2	3
477	cDNA FLJ59786, highly similar to Probable ATP-dependent RNA helicase DDX31 (EC 3.6.1.-) OS=Homo sapiens PE=2 SV=1	B4DYZ1_HUMAN	81 kDa	0	1	3
478	Uncharacterized protein C7orf50 OS=Homo sapiens GN=C7orf50 PE=1 SV=1	CG050_HUMAN	22 kDa	0	1	4
479	DNA (cytosine-5)-methyltransferase 1 OS=Homo sapiens GN=DNMT1 PE=1 SV=2	DNMT1_HUMAN	183 kDa	0	2	1
480	Intron-binding protein aquarius OS=Homo sapiens GN=AQR PE=1 SV=4	AQR_HUMAN (+2)	171 kDa	0	0	3
481	Exportin-2 OS=Homo sapiens GN=CSE1L PE=1 SV=3	XPO2_HUMAN (+3)	110 kDa	0	1	2
482	Beta-1,3-galactosyltransferase 6 OS=Homo sapiens GN=B3GALT6 PE=2 SV=2	B3GT6_HUMAN (+1)	37 kDa	0	2	2
483	Something about silencing protein 10 OS=Homo sapiens GN=UTP3 PE=1 SV=1	SAS10_HUMAN	55 kDa	0	3	1
484	Spermatogenesis-associated protein 5-like protein 1 OS=Homo sapiens GN=SPATA5L1 PE=1 SV=2	SPA5L_HUMAN	81 kDa	0	2	1
485	Histone deacetylase complex subunit SAP130 OS=Homo sapiens GN=SAP130 PE=1 SV=1	SP130_HUMAN (+6)	110 kDa	0	3	2
486	Cyclin-dependent kinase 13 OS=Homo sapiens GN=CDK13 PE=1 SV=2	CDK13_HUMAN	165 kDa	0	3	2
487	Protein SPT2 homolog OS=Homo sapiens GN=SPTY2D1 PE=1 SV=3	SPT2_HUMAN (+1)	76 kDa	0	0	3
488	PAP-associated domain-containing protein 5 OS=Homo sapiens GN=PAPD5 PE=1 SV=2	PAPD5_HUMAN (+1)	63 kDa	0	2	6
489	Neuroguidin OS=Homo sapiens GN=NGDN PE=1 SV=1	NGDN_HUMAN	36 kDa	0	1	3
490	Kinesin-like protein KIF2C OS=Homo sapiens GN=KIF2C PE=1 SV=2	KIF2C_HUMAN (+3)	81 kDa	0	1	2
491	Uncharacterized protein C3orf63 OS=Homo sapiens GN=C3orf63 PE=1 SV=3	CC063_HUMAN	189 kDa	0	1	2
492	RNA binding motif protein 15 isoform L2 OS=Homo sapiens GN=RBM15 PE=2 SV=1	A1A693_HUMAN (+3)	100 kDa	0	0	5
493	Transcriptional activator protein Pur-alpha OS=Homo sapiens GN=PURA PE=1 SV=2	PURA_HUMAN (+10)	35 kDa	0	2	1
494	Probable ATP-dependent RNA helicase DDX46 OS=Homo sapiens GN=DDX46 PE=1 SV=2	DDX46_HUMAN (+3)	117 kDa	0	2	3
495	28S ribosomal protein S22, mitochondrial OS=Homo sapiens GN=MRPS22 PE=1 SV=1	RT22_HUMAN (+1)	41 kDa	0	3	4
496	Heterogeneous nuclear ribonucleoprotein U-like protein 2 OS=Homo sapiens GN=HNRNPUL2 PE=1 SV=1	HNRL2_HUMAN	85 kDa	0	3	2
497	Serine-threonine kinase receptor-associated protein OS=Homo sapiens GN=STRAP PE=1 SV=1	STRAP_HUMAN (+5)	38 kDa	0	5	2
498	UPF0568 protein C14orf166 OS=Homo sapiens GN=C14orf166 PE=1 SV=1	CN166_HUMAN (+5)	28 kDa	0	3	3
499	Interferon-inducible double stranded RNA-dependent protein kinase activator A OS=Homo sapiens GN=PRKRA PE=1 SV=1	PRKRA_HUMAN (+5)	34 kDa	0	2	3
500	Uncharacterized protein OS=Homo sapiens GN=EIF2B4 PE=4 SV=1	E7ERK9_HUMAN (+1)	60 kDa	0	3	3
501	Putative uncharacterized protein DKFZp666N1710 (Fragment) OS=Homo sapiens GN=DKFZp666N1710 PE=2 SV=1	Q658W3_HUMAN (+1)	46 kDa	0	2	3
502	E3 ubiquitin-protein ligase SIAH1 OS=Homo sapiens GN=SIAH1 PE=1 SV=2	SIAH1_HUMAN (+7)	31 kDa	0	1	4
503	ATP-dependent RNA helicase DHX8 OS=Homo sapiens GN=DHX8 PE=1 SV=1	DHX8_HUMAN (+11)	139 kDa	0	0	2
504	Poly(A) RNA polymerase, mitochondrial OS=Homo sapiens GN=MTPAP PE=1 SV=1	PAPD1_HUMAN	66 kDa	0	2	1
505	Microtubule-associated protein 4 OS=Homo sapiens GN=MAP4 PE=1 SV=3	MAP4_HUMAN (+1)	121 kDa	0	2	0
506	La ribonucleoprotein domain family, member 5 OS=Homo sapiens GN=LARP5 PE=2 SV=1	A7MD20_HUMAN (+1)	81 kDa	0	4	3
508	D-3-phosphoglycerate dehydrogenase OS=Homo sapiens GN=PHGDH PE=1 SV=4	SERA_HUMAN (+1)	57 kDa	0	3	2
509	THO complex subunit 6 homolog OS=Homo sapiens GN=THOC6 PE=1 SV=1	THOC6_HUMAN	38 kDa	0	4	1
510	Round spermatid basic protein 1 OS=Homo sapiens GN=RSBN1 PE=2 SV=2	RSBN1_HUMAN	90 kDa	0	0	5
511	CD2 antigen cytoplasmic tail-binding protein 2 OS=Homo sapiens GN=CD2BP2 PE=1 SV=1	CD2B2_HUMAN	38 kDa	0	3	4
512	40S ribosomal protein SA OS=Homo sapiens GN=RPSA PE=1 SV=4	RSSA_HUMAN (+22)	33 kDa	0	4	4
513	Nucleolar protein 10 OS=Homo sapiens GN=NOL10 PE=1 SV=1	NOL10_HUMAN	80 kDa	0	0	4
514	U3 small nucleolar ribonucleoprotein protein MPP10 OS=Homo sapiens GN=MPHOSPH10 PE=1 SV=2	MPP10_HUMAN (+1)	79 kDa	0	5	1
515	ATPase family AAA domain-containing protein 5 OS=Homo sapiens GN=ATAD5 PE=1 SV=4	ATAD5_HUMAN	208 kDa	0	0	5
516	Zinc finger C3H1 domain-containing protein OS=Homo sapiens GN=ZFC3H1 PE=1 SV=3	ZC3H1_HUMAN	226 kDa	0	1	4
517	Actin-like protein 6A OS=Homo sapiens GN=ACTL6A PE=1 SV=1	ACL6A_HUMAN (+2)	47 kDa	0	3	6
518	Histone deacetylase 1 OS=Homo sapiens GN=HDAC1 PE=1 SV=1	HDAC1_HUMAN (+12)	55 kDa	0	3	1
519	Heterogeneous nuclear ribonucleoprotein U-like protein 1 OS=Homo sapiens GN=HNRNPUL1 PE=1 SV=2	HNRL1_HUMAN (+3)	96 kDa	0	2	1
520	WD repeat-containing protein 5 OS=Homo sapiens GN=WDR5 PE=1 SV=1	WDR5_HUMAN (+31)	37 kDa	0	2	3
521	mRNA-capping enzyme OS=Homo sapiens GN=RNGTT PE=1 SV=1	MCE1_HUMAN (+2)	69 kDa	0	3	1
522	Polyadenylate-binding protein 2 OS=Homo sapiens GN=PABPN1 PE=1 SV=3	PABP2_HUMAN (+11)	33 kDa	0	0	0
523	Probable histone-lysine N-methyltransferase NSD2 OS=Homo sapiens GN=WHSC1 PE=1 SV=1	NSD2_HUMAN	152 kDa	0	2	2
524	Asparaginyl-tRNA synthetase OS=Mycoplasma hyorhinis (strain HUB-1) GN=asnC PE=3 SV=1	E0TLF4_MYCHH	51 kDa	0	2	1
525	Annexin A2 OS=Homo sapiens GN=ANXA2 PE=1 SV=2	ANXA2_HUMAN (+8)	39 kDa	0	0	4
526	U4/U6 small nuclear ribonucleoprotein Prp31 OS=Homo sapiens GN=PRPF31 PE=1 SV=2	PRP31_HUMAN (+10)	55 kDa	0	1	2
527	Nuclear fragile X mental retardation-interacting protein 1 OS=Homo sapiens GN=NUFIP1 PE=1 SV=2	NUFP1_HUMAN	56 kDa	0	2	2
528	Zinc finger protein 192 OS=Homo sapiens GN=ZNF192 PE=1 SV=2	ZN192_HUMAN (+2)	66 kDa	0	2	2
529	Cell division control protein 6 homolog OS=Homo sapiens GN=CDC6 PE=1 SV=1	CDC6_HUMAN (+1)	63 kDa	0	4	1
530	Tetratricopeptide repeat protein 37 OS=Homo sapiens GN=TTC37 PE=1 SV=1	TTC37_HUMAN	175 kDa	0	1	3
531	Uncharacterized protein OS=Homo sapiens GN=HJURP PE=4 SV=1	C9JWC4_HUMAN (+1)	64 kDa	0	1	3
532	EF-hand calcium-binding domain-containing protein 7 OS=Homo sapiens GN=EFCAB7 PE=2 SV=1	EFCB7_HUMAN	72 kDa	0	4	4
533	Uncharacterized protein OS=Homo sapiens GN=IMP4 PE=4 SV=1	E7ENR5_HUMAN (+8)	27 kDa	0	2	1
534	THAP domain-containing protein 11 OS=Homo sapiens GN=THAP11 PE=1 SV=2	THA11_HUMAN (+5)	34 kDa	0	1	2
535	Coiled-coil domain-containing protein 137 OS=Homo sapiens GN=CCDC137 PE=1 SV=1	CC137_HUMAN	33 kDa	0	2	1
536	U1 small nuclear ribonucleoprotein 70 kDa OS=Homo sapiens GN=SNRNP70 PE=1 SV=2	RU17_HUMAN (+1)	52 kDa	0	1	0
537	Uncharacterized protein C21orf70 OS=Homo sapiens GN=C21orf70 PE=1 SV=2	CU070_HUMAN	25 kDa	0	2	3
538	Protein FRG1 OS=Homo sapiens GN=FRG1 PE=1 SV=1	FRG1_HUMAN	29 kDa	0	2	2
539	Core histone macro-H2A.2 OS=Homo sapiens GN=H2AFY2 PE=1 SV=3	H2AW_HUMAN (+1)	40 kDa	0	3	2
540	Centromere protein V OS=Homo sapiens GN=CENPV PE=1 SV=1	CENPV_HUMAN	30 kDa	0	3	2
541	Ribosomal RNA-processing protein 7 homolog A OS=Homo sapiens GN=RRP7A PE=1 SV=2	RRP7A_HUMAN	32 kDa	0	4	2
542	Eukaryotic translation initiation factor 6 OS=Homo sapiens GN=EIF6 PE=1 SV=1	IF6_HUMAN	27 kDa	0	2	3
543	Dolichol-phosphate mannosyltransferase OS=Homo sapiens GN=DPM1 PE=1 SV=1	DPM1_HUMAN (+6)	30 kDa	0	3	3
544	Exosome complex exonuclease RRP41 OS=Homo sapiens GN=EXOSC4 PE=1 SV=3	EXOS4_HUMAN	26 kDa	0	2	2
545	Topoisomerase (DNA) II binding protein 1 OS=Homo sapiens GN=TOPBP1 PE=2 SV=2	A0AV47_HUMAN (+2)	161 kDa	0	3	1
546	Structural maintenance of chromosomes protein 5 OS=Homo sapiens GN=SMC5 PE=1 SV=2	SMC5_HUMAN	129 kDa	0	2	1
547	Surfeit locus protein 6 OS=Homo sapiens GN=SURF6 PE=1 SV=3	SURF6_HUMAN (+1)	41 kDa	0	1	3
548	Ribophorin I variant (Fragment) OS=Homo sapiens PE=2 SV=1	Q53EP4_HUMAN (+4)	69 kDa	0	0	3
549	CIP29 protein OS=Homo sapiens GN=CIP29 PE=2 SV=1	Q567R9_HUMAN (+2)	17 kDa	0	2	0
550	AP-2 complex subunit alpha-1 OS=Homo sapiens GN=AP2A1 PE=1 SV=3	AP2A1_HUMAN	108 kDa	0	0	4
551	Polynucleotide 5'-hydroxyl-kinase NOL9 OS=Homo sapiens GN=NOL9 PE=1 SV=1	NOL9_HUMAN	79 kDa	0	3	1
552	Nucleolar protein 7 OS=Homo sapiens GN=NOL7 PE=1 SV=2	NOL7_HUMAN	29 kDa	0	3	1
553	Splicing factor 45 OS=Homo sapiens GN=RBM17 PE=1 SV=1	SPF45_HUMAN (+13)	45 kDa	0	1	2
554	RNA-binding protein with serine-rich domain 1 OS=Homo sapiens GN=RNPS1 PE=1 SV=1	RNPS1_HUMAN (+10)	34 kDa	0	1	1
555	40S ribosomal protein S13 OS=Homo sapiens GN=RPS13 PE=1 SV=2	RS13_HUMAN (+11)	17 kDa	0	1	2
556	DnaJ homolog subfamily A member 2 OS=Homo sapiens GN=DNAJA2 PE=1 SV=1	DNJA2_HUMAN (+6)	46 kDa	0	1	2
557	Heterogeneous nuclear ribonucleoprotein H3 OS=Homo sapiens GN=HNRNPH3 PE=1 SV=2	HNRH3_HUMAN (+7)	37 kDa	0	1	2
558	p21-activated protein kinase-interacting protein 1 OS=Homo sapiens GN=PAK1IP1 PE=1 SV=2	PK1IP_HUMAN	44 kDa	0	2	2
559	Uncharacterized protein OS=Homo sapiens GN=CEP78 PE=4 SV=1	A8MST6_HUMAN (+2)	76 kDa	0	3	2
560	SEC15-like protein 3 OS=Homo sapiens GN=SEC15L3 PE=2 SV=1	A5YP36_HUMAN (+7)	82 kDa	0	2	2
561	Transcription elongation regulator 1 OS=Homo sapiens GN=TCERG1 PE=1 SV=2	TCRG1_HUMAN (+5)	124 kDa	0	2	1
562	Nucleolar transcription factor 1 OS=Homo sapiens GN=UBTF PE=1 SV=1	UBF1_HUMAN (+12)	89 kDa	0	3	1
563	A-kinase anchor protein 8-like OS=Homo sapiens GN=AKAP8L PE=1 SV=3	AKP8L_HUMAN	72 kDa	0	2	1
564	Probable ATP-dependent RNA helicase DDX28 OS=Homo sapiens GN=DDX28 PE=2 SV=2	DDX28_HUMAN	60 kDa	0	2	2
565	Heparan sulfate 2-O-sulfotransferase 1 OS=Homo sapiens GN=HS2ST1 PE=1 SV=1	HS2ST_HUMAN (+4)	42 kDa	0	3	1
566	Polymerase (RNA) II (DNA directed) polypeptide E, 25kDa, isoform CRA_c OS=Homo sapiens GN=POLR2E PE=4 SV=1	B4DJ89_HUMAN (+9)	14 kDa	0	0	3
567	SAM domain and HD domain-containing protein 1 OS=Homo sapiens GN=SAMHD1 PE=1 SV=2	SAMH1_HUMAN	72 kDa	0	1	4
568	Structural maintenance of chromosomes protein 6 OS=Homo sapiens GN=SMC6 PE=1 SV=2	SMC6_HUMAN	126 kDa	0	2	2
569	Centromere-associated protein E OS=Homo sapiens GN=CENPE PE=1 SV=2	CENPE_HUMAN	316 kDa	0	0	1
570	WD repeat-containing protein 74 OS=Homo sapiens GN=WDR74 PE=1 SV=1	WDR74_HUMAN	42 kDa	0	3	5
571	Coiled-coil domain-containing protein 86 OS=Homo sapiens GN=CCDC86 PE=1 SV=1	CCD86_HUMAN (+2)	40 kDa	0	2	2
572	Exosome complex exonuclease RRP40 OS=Homo sapiens GN=EXOSC3 PE=1 SV=3	EXOS3_HUMAN	30 kDa	0	2	2
573	WD repeat-containing protein 24 OS=Homo sapiens GN=WDR24 PE=1 SV=1	WDR24_HUMAN	102 kDa	0	2	2
574	Archain 1, isoform CRA_b OS=Homo sapiens GN=ARCN1 PE=2 SV=1	B0YIW5_HUMAN (+10)	57 kDa	0	2	1
575	40S ribosomal protein S25 OS=Homo sapiens GN=RPS25 PE=1 SV=1	RS25_HUMAN (+22)	14 kDa	0	2	2
576	Zinc finger and BTB domain-containing protein 11 OS=Homo sapiens GN=ZBTB11 PE=1 SV=2	ZBT11_HUMAN	119 kDa	0	1	2
577	Death-inducer obliterator 1 OS=Homo sapiens GN=DIDO1 PE=1 SV=5	DIDO1_HUMAN	244 kDa	0	0	2
578	Nucleosome-remodeling factor subunit BPTF OS=Homo sapiens GN=BPTF PE=1 SV=3	BPTF_HUMAN	338 kDa	0	4	1
579	40S ribosomal protein S19 OS=Homo sapiens GN=RPS19 PE=2 SV=1	B0ZBD0_HUMAN (+15)	16 kDa	0	1	1
580	Zinc finger, CCHC domain containing 17, isoform CRA_a OS=Homo sapiens GN=ZCCHC17 PE=2 SV=1	B4DY38_HUMAN (+8)	27 kDa	0	1	2
581	A-kinase anchor protein 1, mitochondrial OS=Homo sapiens GN=AKAP1 PE=1 SV=1	AKAP1_HUMAN	97 kDa	0	3	1
582	Putative methyltransferase NSUN4 OS=Homo sapiens GN=NSUN4 PE=1 SV=2	NSUN4_HUMAN (+2)	43 kDa	0	1	1
583	28S ribosomal protein S27, mitochondrial OS=Homo sapiens GN=MRPS27 PE=1 SV=3	RT27_HUMAN (+3)	48 kDa	0	2	3
584	Chromosome 18 open reading frame 21, isoform CRA_a OS=Homo sapiens GN=C18orf21 PE=4 SV=1	A6NFX5_HUMAN (+2)	15 kDa	0	1	2
585	X-ray repair cross complementing protein 1 variant (Fragment) OS=Homo sapiens PE=2 SV=1	Q59HH7_HUMAN (+1)	71 kDa	0	4	0
586	Developmentally-regulated GTP-binding protein 1 OS=Homo sapiens GN=DRG1 PE=1 SV=1	DRG1_HUMAN (+15)	41 kDa	0	5	0
587	Uncharacterized protein C9orf114 OS=Homo sapiens GN=C9orf114 PE=1 SV=3	CI114_HUMAN (+1)	42 kDa	0	1	3
588	DNA mismatch repair protein Msh2 OS=Homo sapiens GN=MSH2 PE=1 SV=1	MSH2_HUMAN	105 kDa	0	1	2
589	DNA/RNA-binding protein KIN17 OS=Homo sapiens GN=KIN PE=1 SV=2	KIN17_HUMAN	45 kDa	0	3	4
590	GTP-binding protein 10 OS=Homo sapiens GN=GTPBP10 PE=1 SV=1	GTPBA_HUMAN	43 kDa	0	5	1
591	DNA polymerase epsilon catalytic subunit A OS=Homo sapiens GN=POLE PE=1 SV=5	DPOE1_HUMAN (+4)	262 kDa	0	0	4
592	A-kinase anchor protein 8 OS=Homo sapiens GN=AKAP8 PE=1 SV=1	AKAP8_HUMAN (+2)	76 kDa	0	1	1
593	Eukaryotic translation initiation factor 3 subunit E OS=Homo sapiens GN=EIF3E PE=1 SV=1	EIF3E_HUMAN (+9)	52 kDa	0	2	1
594	Polycomb protein SUZ12 OS=Homo sapiens GN=SUZ12 PE=1 SV=3	SUZ12_HUMAN	83 kDa	0	0	3
595	Serrate RNA effector molecule homolog OS=Homo sapiens GN=SRRT PE=1 SV=1	SRRT_HUMAN (+5)	101 kDa	0	0	2
596	Eukaryotic initiation factor 4A-I OS=Homo sapiens GN=EIF4A1 PE=1 SV=1	IF4A1_HUMAN (+24)	46 kDa	0	0	3
597	S phase cyclin A-associated protein in the endoplasmic reticulum OS=Homo sapiens GN=SCAPER PE=1 SV=1	SCAPE_HUMAN	158 kDa	0	1	3
598	Mitochondrial twinkle protein OS=Homo sapiens PE=4 SV=1	E5KSY5_HUMAN (+1)	77 kDa	0	1	2
599	RNA 3'-terminal phosphate cyclase-like protein OS=Homo sapiens GN=RCL1 PE=1 SV=3	RCL1_HUMAN (+1)	41 kDa	0	2	2
600	DnaJ homolog subfamily A member 1 OS=Homo sapiens GN=DNAJA1 PE=1 SV=2	DNJA1_HUMAN (+4)	45 kDa	0	1	3
601	Cancer/testis antigen family 45 member A2 OS=Homo sapiens GN=CT45A2 PE=2 SV=2	CT452_HUMAN (+2)	21 kDa	0	1	1
602	Aspartyl/asparaginyl beta-hydroxylase OS=Homo sapiens GN=ASPH PE=1 SV=3	ASPH_HUMAN (+1)	86 kDa	0	1	2
603	Alpha-taxilin OS=Homo sapiens GN=TXLNA PE=1 SV=3	TXLNA_HUMAN (+2)	62 kDa	0	2	1
604	Proliferating cell nuclear antigen OS=Homo sapiens GN=PCNA PE=1 SV=1	PCNA_HUMAN (+9)	29 kDa	0	1	2
605	Melanoma-associated antigen B2 OS=Homo sapiens GN=MAGEB2 PE=1 SV=3	MAGB2_HUMAN (+2)	35 kDa	0	1	2
606	Protein FAM98A OS=Homo sapiens GN=FAM98A PE=1 SV=1	FA98A_HUMAN	55 kDa	0	2	3
607	Protein DEK OS=Homo sapiens GN=DEK PE=1 SV=1	DEK_HUMAN	43 kDa	0	3	1
608	Protein SCAF11 OS=Homo sapiens GN=SCAF11 PE=1 SV=2	SCAFB_HUMAN (+1)	165 kDa	0	1	2
609	Serine/threonine-protein kinase MARK2 OS=Homo sapiens GN=MARK2 PE=1 SV=2	MARK2_HUMAN (+9)	88 kDa	0	1	3
610	Zinc finger protein 668 OS=Homo sapiens GN=ZNF668 PE=2 SV=3	ZN668_HUMAN (+2)	68 kDa	0	0	2
611	Phosphorylated adapter RNA export protein OS=Homo sapiens GN=PHAX PE=1 SV=1	PHAX_HUMAN	44 kDa	0	2	1
612	RCC2 protein (Fragment) OS=Homo sapiens GN=RCC2 PE=2 SV=1	A5PLK7_HUMAN (+1)	50 kDa	0	2	0
613	UPF0629 protein C17orf42 OS=Homo sapiens GN=C17orf42 PE=1 SV=1	CQ042_HUMAN	42 kDa	0	3	2
614	PIN2/TERF1-interacting telomerase inhibitor 1 OS=Homo sapiens GN=PINX1 PE=1 SV=2	PINX1_HUMAN (+1)	37 kDa	0	3	0
615	Mediator of RNA polymerase II transcription subunit 14 OS=Homo sapiens GN=MED14 PE=1 SV=2	MED14_HUMAN (+1)	161 kDa	0	3	0
616	AT-rich interactive domain-containing protein 4B OS=Homo sapiens GN=ARID4B PE=1 SV=2	ARI4B_HUMAN	148 kDa	0	4	0
617	A-kinase anchor protein 17A OS=Homo sapiens GN=AKAP17A PE=1 SV=2	AK17A_HUMAN	81 kDa	0	0	1
618	Mediator of RNA polymerase II transcription subunit 12 OS=Homo sapiens GN=MED12 PE=1 SV=4	MED12_HUMAN (+2)	243 kDa	0	3	3
619	Mediator of RNA polymerase II transcription subunit 23 OS=Homo sapiens GN=MED23 PE=1 SV=2	MED23_HUMAN (+4)	156 kDa	0	3	0
620	Sister chromatid cohesion protein PDS5 homolog B OS=Homo sapiens GN=PDS5B PE=1 SV=1	PDS5B_HUMAN (+6)	165 kDa	0	1	5
621	Ribonuclease P protein subunit p30 OS=Homo sapiens GN=RPP30 PE=1 SV=1	RPP30_HUMAN (+5)	29 kDa	0	2	1
622	Kelch-like ECH-associated protein 1 OS=Homo sapiens GN=KEAP1 PE=1 SV=2	KEAP1_HUMAN (+6)	70 kDa	0	1	2
623	Zinc finger protein 346 OS=Homo sapiens GN=ZNF346 PE=1 SV=1	ZN346_HUMAN (+3)	33 kDa	0	4	2
624	Coatomer subunit epsilon OS=Homo sapiens GN=COPE PE=1 SV=3	COPE_HUMAN (+4)	34 kDa	0	3	2
625	TFIIH basal transcription factor complex helicase XPB subunit OS=Homo sapiens GN=ERCC3 PE=1 SV=1	ERCC3_HUMAN (+16)	89 kDa	0	0	2
626	Zinc finger CCCH domain-containing protein 7B OS=Homo sapiens GN=ZC3H7B PE=1 SV=1	Z3H7B_HUMAN	112 kDa	0	2	2
627	Zinc finger protein 771 OS=Homo sapiens GN=ZNF771 PE=1 SV=1	ZN771_HUMAN (+1)	36 kDa	0	1	2
628	Nucleoporin GLE1 OS=Homo sapiens GN=GLE1 PE=1 SV=2	GLE1_HUMAN (+3)	80 kDa	0	1	1
629	28S ribosomal protein S7, mitochondrial OS=Homo sapiens GN=MRPS7 PE=1 SV=2	RT07_HUMAN	28 kDa	0	1	1
630	RNA-binding protein 6 OS=Homo sapiens GN=RBM6 PE=1 SV=5	RBM6_HUMAN (+1)	129 kDa	0	1	2
631	40S ribosomal protein S5 OS=Homo sapiens GN=RPS5 PE=1 SV=4	RS5_HUMAN (+59)	23 kDa	0	0	1
632	Notchless protein homolog 1 OS=Homo sapiens GN=NLE1 PE=1 SV=4	NLE1_HUMAN (+1)	53 kDa	0	0	4
633	Abnormal spindle-like microcephaly-associated protein OS=Homo sapiens GN=ASPM PE=1 SV=2	ASPM_HUMAN	410 kDa	0	0	4
634	Nucleolar protein 8 OS=Homo sapiens GN=NOL8 PE=1 SV=1	NOL8_HUMAN (+4)	132 kDa	0	0	4
635	Acyl-CoA dehydrogenase family member 11 OS=Homo sapiens GN=ACAD11 PE=1 SV=2	ACD11_HUMAN	87 kDa	0	0	3
636	Probable ATP-dependent RNA helicase DDX52 OS=Homo sapiens GN=DDX52 PE=1 SV=3	DDX52_HUMAN (+11)	68 kDa	0	1	2
637	Ribosome production factor 1 OS=Homo sapiens GN=RPF1 PE=1 SV=2	RPF1_HUMAN	40 kDa	0	2	4
638	Putative uncharacterized protein DKFZp762C1015 (Fragment) OS=Homo sapiens GN=DKFZp762C1015 PE=2 SV=1	Q68CN2_HUMAN (+2)	82 kDa	0	0	0
639	Regulator of nonsense transcripts 2 OS=Homo sapiens GN=UPF2 PE=1 SV=1	RENT2_HUMAN (+8)	148 kDa	0	0	2
640	Exocyst complex component 4 OS=Homo sapiens GN=EXOC4 PE=1 SV=1	EXOC4_HUMAN (+2)	111 kDa	0	0	3
641	MYO9B variant protein OS=Homo sapiens PE=2 SV=1	B0I1T6_HUMAN (+2)	243 kDa	0	0	4
642	AP-3 complex subunit delta-1 OS=Homo sapiens GN=AP3D1 PE=1 SV=1	AP3D1_HUMAN (+12)	130 kDa	0	2	1
643	Uncharacterized protein OS=Homo sapiens GN=C12orf43 PE=4 SV=1	E7ENF1_HUMAN (+2)	24 kDa	0	2	1
644	RNA-binding protein 4 OS=Homo sapiens GN=RBM4 PE=1 SV=1	RBM4_HUMAN (+21)	40 kDa	0	1	2
645	Quinone oxidoreductase OS=Homo sapiens GN=CRYZ PE=1 SV=1	QOR_HUMAN (+1)	35 kDa	0	0	1
646	Telomeric repeat-binding factor 2 OS=Homo sapiens GN=TERF2 PE=1 SV=2	TERF2_HUMAN	56 kDa	0	2	2
647	H/ACA ribonucleoprotein complex subunit 1 OS=Homo sapiens GN=GAR1 PE=1 SV=1	GAR1_HUMAN	22 kDa	0	2	1
648	PCI domain-containing protein 2 OS=Homo sapiens GN=PCID2 PE=1 SV=2	PCID2_HUMAN (+8)	46 kDa	0	1	2
649	Mediator of RNA polymerase II transcription subunit 17 OS=Homo sapiens GN=MED17 PE=1 SV=2	MED17_HUMAN (+2)	73 kDa	0	2	1
650	Inner centromere protein OS=Homo sapiens GN=INCENP PE=1 SV=3	INCE_HUMAN	105 kDa	0	2	0
651	Lamina-associated polypeptide 2, isoform alpha OS=Homo sapiens GN=TMPO PE=1 SV=2	LAP2A_HUMAN	75 kDa	0	3	0
652	RNA-binding protein 12B OS=Homo sapiens GN=RBM12B PE=1 SV=2	RB12B_HUMAN (+2)	118 kDa	0	1	0
653	IBTK protein OS=Homo sapiens GN=IBTK PE=2 SV=1	B7ZLD4_HUMAN (+3)	127 kDa	0	1	0
654	DNA damage-binding protein 1 OS=Homo sapiens GN=DDB1 PE=1 SV=1	DDB1_HUMAN (+7)	127 kDa	0	2	0
655	Protein MCM10 homolog OS=Homo sapiens GN=MCM10 PE=1 SV=2	MCM10_HUMAN	98 kDa	0	0	2
656	Telomeric repeat-binding factor 1 OS=Homo sapiens GN=TERF1 PE=1 SV=3	TERF1_HUMAN (+2)	50 kDa	0	3	0
657	Multiple substrate lipid kinase, isoform CRA_a OS=Homo sapiens GN=FLJ10842 PE=4 SV=1	A4D1U5_HUMAN (+3)	47 kDa	0	3	3
658	Angiogenic factor with G patch and FHA domains 1 OS=Homo sapiens GN=AGGF1 PE=1 SV=2	AGGF1_HUMAN (+1)	81 kDa	0	3	0
659	Structural maintenance of chromosomes flexible hinge domain-containing protein 1 OS=Homo sapiens GN=SMCHD1 PE=1 SV=2	SMHD1_HUMAN	226 kDa	0	1	2
660	G-rich sequence factor 1 OS=Homo sapiens GN=GRSF1 PE=1 SV=3	GRSF1_HUMAN (+5)	53 kDa	0	2	0
661	Tropomodulin-1 OS=Homo sapiens GN=TMOD1 PE=1 SV=1	TMOD1_HUMAN	41 kDa	0	3	1
662	Protein RSM22 homolog, mitochondrial OS=Homo sapiens GN=METT11D1 PE=2 SV=1	M11D1_HUMAN	51 kDa	0	1	4
663	Translation initiation factor eIF-2B subunit alpha OS=Homo sapiens GN=EIF2B1 PE=1 SV=1	EI2BA_HUMAN (+2)	34 kDa	0	0	3
664	Nuclear pore complex protein Nup133 OS=Homo sapiens GN=NUP133 PE=1 SV=2	NU133_HUMAN (+1)	129 kDa	0	1	2
665	Nuclear pore complex protein Nup155 OS=Homo sapiens GN=NUP155 PE=1 SV=1	NU155_HUMAN (+7)	155 kDa	0	2	0
666	Pre-mRNA-splicing factor SLU7 OS=Homo sapiens GN=SLU7 PE=1 SV=2	SLU7_HUMAN (+2)	68 kDa	0	0	0
667	Chromobox protein homolog 8 OS=Homo sapiens GN=CBX8 PE=1 SV=3	CBX8_HUMAN	43 kDa	0	0	3
668	Metastasis-associated protein MTA2 OS=Homo sapiens GN=MTA2 PE=1 SV=1	MTA2_HUMAN	75 kDa	0	0	2
669	DnaJ homolog subfamily C member 21 OS=Homo sapiens GN=DNAJC21 PE=1 SV=2	DJC21_HUMAN	62 kDa	0	3	2
670	Cell division cycle-associated protein 2 OS=Homo sapiens GN=CDCA2 PE=1 SV=2	CDCA2_HUMAN (+1)	113 kDa	0	1	2
671	Cyclin-dependent kinase 1 OS=Homo sapiens GN=CDK1 PE=1 SV=2	CDK1_HUMAN (+6)	34 kDa	0	1	2
672	Inosine-5'-monophosphate dehydrogenase 2 OS=Homo sapiens GN=IMPDH2 PE=1 SV=2	IMDH2_HUMAN (+12)	56 kDa	0	2	0
673	PNMA-like protein 1 OS=Homo sapiens GN=PNMAL1 PE=2 SV=2	PNML1_HUMAN (+3)	48 kDa	0	1	2
674	Mitochondrial ribosomal protein S18B OS=Homo sapiens GN=MRPS18B PE=2 SV=1	B0S7P4_HUMAN (+2)	29 kDa	0	0	2
675	Transcriptional repressor p66-alpha OS=Homo sapiens GN=GATAD2A PE=1 SV=1	P66A_HUMAN (+3)	68 kDa	0	1	2
676	HCG26477 OS=Homo sapiens GN=RPS28 PE=4 SV=1	B2R4R9_HUMAN (+10)	8 kDa	0	1	1
677	ELAV (Embryonic lethal, abnormal vision, Drosophila)-like 2 (Hu antigen B) OS=Homo sapiens GN=ELAVL2 PE=4 SV=1	B1AM49_HUMAN (+21)	42 kDa	0	2	1
678	Protein LSM14 homolog A OS=Homo sapiens GN=LSM14A PE=1 SV=3	LS14A_HUMAN (+1)	51 kDa	0	2	0
679	Polycomb protein EED OS=Homo sapiens GN=EED PE=1 SV=2	EED_HUMAN (+5)	50 kDa	0	1	2
680	Nuclear receptor coactivator 5 OS=Homo sapiens GN=NCOA5 PE=1 SV=2	NCOA5_HUMAN (+3)	66 kDa	0	0	2
681	Translation initiation factor eIF-2B subunit epsilon OS=Homo sapiens GN=EIF2B5 PE=1 SV=3	EI2BE_HUMAN	80 kDa	0	0	2
682	BRCA1-associated RING domain protein 1 OS=Homo sapiens GN=BARD1 PE=1 SV=2	BARD1_HUMAN (+1)	87 kDa	0	0	2
683	TATA box-binding protein-associated factor RNA polymerase I subunit B OS=Homo sapiens GN=TAF1B PE=1 SV=1	TAF1B_HUMAN	69 kDa	0	0	3
684	Pumilio domain-containing protein C14orf21 OS=Homo sapiens GN=C14orf21 PE=1 SV=1	CN021_HUMAN (+1)	69 kDa	0	1	2
685	Gamma-taxilin OS=Homo sapiens GN=TXLNG PE=1 SV=2	TXLNG_HUMAN (+5)	61 kDa	0	0	3
686	AP-2 complex subunit mu OS=Homo sapiens GN=AP2M1 PE=1 SV=2	AP2M1_HUMAN (+23)	50 kDa	0	0	2
687	Cytoskeleton-associated protein 2-like OS=Homo sapiens GN=CKAP2L PE=1 SV=4	CKP2L_HUMAN	84 kDa	0	3	0
688	39S ribosomal protein L46, mitochondrial OS=Homo sapiens GN=MRPL46 PE=1 SV=1	RM46_HUMAN (+1)	32 kDa	0	1	2
689	DNA-directed RNA polymerase OS=Homo sapiens PE=2 SV=1	B3KV73_HUMAN (+6)	121 kDa	0	2	0
690	IQ calmodulin-binding motif-containing protein 1 OS=Homo sapiens GN=IQCB1 PE=1 SV=1	IQCB1_HUMAN (+1)	69 kDa	0	0	3
691	General transcription factor IIH subunit 4 OS=Homo sapiens GN=GTF2H4 PE=2 SV=1	TF2H4_HUMAN (+8)	52 kDa	0	0	2
692	Pre-mRNA-splicing regulator WTAP OS=Homo sapiens GN=WTAP PE=1 SV=2	FL2D_HUMAN	44 kDa	0	0	0
693	DNA-3-methyladenine glycosylase OS=Homo sapiens GN=MPG PE=1 SV=3	3MG_HUMAN (+3)	33 kDa	0	4	0
694	Sideroflexin-1 OS=Homo sapiens GN=SFXN1 PE=1 SV=4	SFXN1_HUMAN	36 kDa	0	0	5
695	ADP-ribosylation factor-like protein 6-interacting protein 4 OS=Homo sapiens GN=ARL6IP4 PE=1 SV=1	AR6P4_HUMAN (+4)	38 kDa	0	1	1
696	Microtubule-associated protein 1B OS=Homo sapiens GN=MAP1B PE=2 SV=1	A2BDK6_HUMAN (+10)	257 kDa	0	1	2
697	Nascent polypeptide-associated complex subunit alpha OS=Homo sapiens GN=NACA PE=1 SV=1	NACA_HUMAN (+39)	23 kDa	0	1	2
698	FAM133B protein OS=Homo sapiens GN=FAM133B PE=2 SV=1	B2RXJ1_HUMAN (+17)	28 kDa	0	0	0
699	NF-kappa-B-activating protein OS=Homo sapiens GN=NKAP PE=1 SV=1	NKAP_HUMAN (+2)	47 kDa	0	2	0
700	Telomere-associated protein RIF1 OS=Homo sapiens GN=RIF1 PE=1 SV=2	RIF1_HUMAN	274 kDa	0	2	0
701	Mitogen-activated protein kinase kinase kinase 1 OS=Homo sapiens GN=MAP3K1 PE=1 SV=4	M3K1_HUMAN	164 kDa	0	0	2
702	General transcription factor IIH subunit 2-like protein OS=Homo sapiens GN=GTF2H2C PE=2 SV=1	T2H2L_HUMAN (+7)	44 kDa	0	3	1
703	Eukaryotic translation initiation factor 4 gamma 3 OS=Homo sapiens GN=EIF4G3 PE=1 SV=2	IF4G3_HUMAN (+5)	177 kDa	0	1	2
704	HNP95 OS=Homo sapiens GN=hNp95 PE=2 SV=1	A0JBR2_HUMAN (+4)	90 kDa	0	1	0
705	MTCH1 protein (Fragment) OS=Homo sapiens GN=MTCH1 PE=2 SV=1	A4FVA6_HUMAN (+12)	40 kDa	0	0	2
706	Fatty acyl-CoA reductase 1 OS=Homo sapiens GN=FAR1 PE=1 SV=1	FACR1_HUMAN (+5)	59 kDa	0	2	3
707	Uncharacterized protein C19orf47 OS=Homo sapiens GN=C19orf47 PE=1 SV=1	CS047_HUMAN	45 kDa	0	2	1
708	Coiled-coil domain-containing protein 8 OS=Homo sapiens GN=CCDC8 PE=1 SV=2	CCDC8_HUMAN	59 kDa	0	3	1
709	RISC-loading complex subunit TARBP2 OS=Homo sapiens GN=TARBP2 PE=1 SV=3	TRBP2_HUMAN (+6)	39 kDa	0	1	2
710	AT-rich interactive domain-containing protein 3B OS=Homo sapiens GN=ARID3B PE=1 SV=2	ARI3B_HUMAN	61 kDa	0	2	0
711	Small nuclear ribonucleoprotein Sm D2 OS=Homo sapiens GN=SNRPD2 PE=1 SV=1	SMD2_HUMAN (+14)	14 kDa	0	0	1
712	Nucleolar and coiled-body phosphoprotein 1 OS=Homo sapiens GN=NOLC1 PE=1 SV=2	NOLC1_HUMAN (+1)	74 kDa	0	1	3
713	CLASP1 protein OS=Homo sapiens GN=CLASP1 PE=2 SV=1	A2RU21_HUMAN (+12)	163 kDa	0	0	3
714	DNA-directed RNA polymerase I subunit RPA43 OS=Homo sapiens GN=TWISTNB PE=1 SV=1	RPA43_HUMAN	37 kDa	0	1	2
715	DnaJ homolog subfamily C member 10 OS=Homo sapiens GN=DNAJC10 PE=1 SV=2	DJC10_HUMAN	91 kDa	0	0	4
716	Telomeric repeat-binding factor 2-interacting protein 1 OS=Homo sapiens GN=TERF2IP PE=1 SV=1	TE2IP_HUMAN (+1)	44 kDa	0	2	0
717	Putative RNA-binding protein 15B OS=Homo sapiens GN=RBM15B PE=1 SV=3	RB15B_HUMAN	97 kDa	0	0	3
718	Eukaryotic translation initiation factor 3 subunit I OS=Homo sapiens GN=EIF3I PE=1 SV=1	EIF3I_HUMAN (+9)	37 kDa	0	0	2
719	Uncharacterized protein CXorf57 OS=Homo sapiens GN=CXorf57 PE=1 SV=2	CX057_HUMAN (+1)	98 kDa	0	0	2
720	AT-rich interactive domain-containing protein 2 OS=Homo sapiens GN=ARID2 PE=1 SV=2	ARID2_HUMAN (+2)	197 kDa	0	0	3
721	Eukaryotic translation initiation factor 3, subunit 3 gamma, 40kDa, isoform CRA_b OS=Homo sapiens GN=EIF3S3 PE=2 SV=1	B3KS98_HUMAN (+7)	42 kDa	0	2	0
722	Casein kinase I isoform epsilon OS=Homo sapiens GN=CSNK1E PE=1 SV=1	KC1E_HUMAN (+10)	47 kDa	0	0	2
723	Treslin OS=Homo sapiens GN=TICRR PE=1 SV=2	TICRR_HUMAN	211 kDa	0	0	2
724	SAGA-associated factor 29 homolog OS=Homo sapiens GN=CCDC101 PE=1 SV=1	SGF29_HUMAN (+9)	33 kDa	0	1	2
725	SNW domain-containing protein 1 OS=Homo sapiens GN=SNW1 PE=1 SV=1	SNW1_HUMAN (+20)	61 kDa	0	1	0
726	Selenocysteine-specific elongation factor OS=Homo sapiens GN=EEFSEC PE=1 SV=4	SELB_HUMAN	65 kDa	0	1	2
727	Chromosome-associated kinesin KIF4A OS=Homo sapiens GN=KIF4A PE=1 SV=3	KIF4A_HUMAN (+1)	140 kDa	0	1	2
728	TOX high mobility group box family member 4 OS=Homo sapiens GN=TOX4 PE=1 SV=1	TOX4_HUMAN (+7)	66 kDa	0	1	2
729	Zinc finger CCHC domain-containing protein 9 OS=Homo sapiens GN=ZCCHC9 PE=2 SV=2	ZCHC9_HUMAN	30 kDa	0	0	2
730	Mitochondrial transcription factor A OS=Homo sapiens PE=4 SV=1	E5KSU5_HUMAN (+3)	29 kDa	0	2	0
731	Annexin A1 OS=Homo sapiens GN=ANXA1 PE=1 SV=2	ANXA1_HUMAN (+4)	39 kDa	0	0	2
732	Pre-mRNA-processing factor 17 OS=Homo sapiens GN=CDC40 PE=1 SV=1	PRP17_HUMAN (+9)	66 kDa	0	0	2
733	Interferon-stimulated 20 kDa exonuclease-like 2 OS=Homo sapiens GN=ISG20L2 PE=1 SV=1	I20L2_HUMAN	39 kDa	0	3	0
734	Non-structural maintenance of chromosomes element 4 homolog A OS=Homo sapiens GN=NSMCE4A PE=1 SV=2	NSE4A_HUMAN	44 kDa	0	1	0
735	DERP12 (Dermal papilla derived protein 12) OS=Homo sapiens GN=derp12 PE=2 SV=1	Q8TE01_HUMAN	38 kDa	0	1	0
736	Exportin-1 OS=Homo sapiens GN=XPO1 PE=1 SV=1	XPO1_HUMAN (+6)	123 kDa	0	0	3
737	Cullin-7 OS=Homo sapiens GN=CUL7 PE=1 SV=2	CUL7_HUMAN (+2)	191 kDa	0	3	0
738	Serine/threonine-protein kinase PRP4 homolog OS=Homo sapiens GN=PRPF4B PE=1 SV=3	PRP4B_HUMAN (+9)	117 kDa	0	0	0
739	IQ motif containing GTPase activating protein 3 OS=Homo sapiens GN=IQGAP3 PE=2 SV=1	A2RRC9_HUMAN (+4)	185 kDa	0	0	2
740	Centromere protein H, isoform CRA_b OS=Homo sapiens GN=CENPH PE=2 SV=1	B3KVZ3_HUMAN (+1)	26 kDa	0	0	2
741	Peroxiredoxin-1 OS=Homo sapiens GN=PRDX1 PE=1 SV=1	PRDX1_HUMAN (+5)	22 kDa	0	0	0
742	3'-5' exoribonuclease 1 OS=Homo sapiens GN=ERI1 PE=1 SV=3	ERI1_HUMAN (+1)	40 kDa	0	0	2
743	Ubiquitin-protein ligase E3C OS=Homo sapiens GN=UBE3C PE=1 SV=3	UBE3C_HUMAN (+3)	124 kDa	0	0	2
744	Mediator of RNA polymerase II transcription subunit 4 OS=Homo sapiens GN=MED4 PE=1 SV=1	MED4_HUMAN	30 kDa	0	2	0
745	NHP2 non-histone chromosome protein 2-like 1 (S. cerevisiae) OS=Homo sapiens GN=NHP2L1 PE=4 SV=1	B1AHD1_HUMAN (+8)	15 kDa	0	0	1
746	Programmed cell death protein 7 OS=Homo sapiens GN=PDCD7 PE=1 SV=1	PDCD7_HUMAN (+1)	55 kDa	0	1	0
747	RNA-binding protein 27 OS=Homo sapiens GN=RBM27 PE=1 SV=2	RBM27_HUMAN (+5)	119 kDa	0	1	2
748	E3 ubiquitin-protein ligase RBBP6 OS=Homo sapiens GN=RBBP6 PE=1 SV=1	RBBP6_HUMAN	202 kDa	0	1	2
749	Double-strand-break repair protein rad21 homolog OS=Homo sapiens GN=RAD21 PE=1 SV=2	RAD21_HUMAN (+1)	72 kDa	0	1	2
750	Major centromere autoantigen B OS=Homo sapiens GN=CENPB PE=1 SV=2	CENPB_HUMAN (+5)	65 kDa	0	1	2
751	Mediator complex subunit MED16 variant MED16_i3 (Fragment) OS=Homo sapiens GN=MED16 PE=2 SV=1	B9TWZ6_HUMAN (+8)	59 kDa	0	0	1
752	Transcription factor 25 OS=Homo sapiens GN=TCF25 PE=1 SV=1	TCF25_HUMAN	77 kDa	0	0	1
753	Chromatin modifying protein 2B OS=Homo sapiens GN=CHMP2B PE=2 SV=1	B2RE76_HUMAN (+5)	24 kDa	0	1	0
754	Centromere protein Q OS=Homo sapiens GN=CENPQ PE=1 SV=1	CENPQ_HUMAN	31 kDa	0	0	2
755	Zinc finger protein 629 OS=Homo sapiens GN=ZNF629 PE=2 SV=2	ZN629_HUMAN (+4)	97 kDa	0	2	0
756	Centromere protein U OS=Homo sapiens GN=MLF1IP PE=1 SV=1	CENPU_HUMAN (+1)	48 kDa	0	2	0
757	DNA replication licensing factor MCM9 OS=Homo sapiens GN=MCM9 PE=1 SV=3	MCM9_HUMAN (+3)	127 kDa	0	0	2
758	Myosin-XVIIIa OS=Homo sapiens GN=MYO18A PE=1 SV=3	MY18A_HUMAN (+4)	233 kDa	0	0	2
759	TRAF-interacting protein OS=Homo sapiens GN=TRAIP PE=1 SV=1	TRAIP_HUMAN (+3)	53 kDa	0	2	0
760	Separin OS=Homo sapiens GN=ESPL1 PE=1 SV=3	ESPL1_HUMAN	233 kDa	0	0	2
761	Microtubule-actin cross-linking factor 1, isoform 4 OS=Homo sapiens GN=MACF1 PE=1 SV=2	MACF4_HUMAN (+3)	670 kDa	0	0	3
762	Heat shock protein beta-1 OS=Homo sapiens GN=HSPB1 PE=1 SV=2	HSPB1_HUMAN (+1)	23 kDa	0	0	2
763	Centromere protein P OS=Homo sapiens GN=CENPP PE=1 SV=1	CENPP_HUMAN	33 kDa	0	0	2
764	Cyclin-dependent kinase 12 OS=Homo sapiens GN=CDK12 PE=1 SV=2	CDK12_HUMAN (+3)	164 kDa	0	0	2
765	TATA box-binding protein-associated factor RNA polymerase I subunit D OS=Homo sapiens GN=TAF1D PE=1 SV=1	TAF1D_HUMAN (+1)	32 kDa	0	0	2
766	Dolichyl-diphosphooligosaccharide--protein glycosyltransferase 48 kDa subunit OS=Homo sapiens GN=DDOST PE=1 SV=4	OST48_HUMAN (+17)	51 kDa	0	0	2
767	Peptidyl-prolyl cis-trans isomerase FKBP3 OS=Homo sapiens GN=FKBP3 PE=1 SV=1	FKBP3_HUMAN (+7)	25 kDa	0	0	2
768	Importin-8 OS=Homo sapiens GN=IPO8 PE=1 SV=2	IPO8_HUMAN (+3)	120 kDa	0	0	2
769	39S ribosomal protein L44, mitochondrial OS=Homo sapiens GN=MRPL44 PE=1 SV=1	RM44_HUMAN (+4)	38 kDa	0	0	2
770	Uncharacterized protein OS=Homo sapiens GN=XRCC4 PE=4 SV=1	D6RC75_HUMAN (+1)	34 kDa	0	2	0
771	Paraneoplastic antigen Ma1 OS=Homo sapiens GN=PNMA1 PE=1 SV=2	PNMA1_HUMAN (+6)	40 kDa	0	0	2
772	PSMD3 protein OS=Homo sapiens GN=PSMD3 PE=2 SV=1	Q6IBN0_HUMAN (+20)	61 kDa	0	0	2
END OF FILE
